# Supplementary material for: Analysing mHealth usage logs in RCTs: Explaining participants’ interactions with type 2 diabetes self-management tools
Source: PLoS One. 2018 Aug 30;13(8):e0203202. doi: 10.1371/journal.pone.0203202 (PMC6117049; doi:10.1371/journal.pone.0203202)
Supplement: S3 File — (XLSX) [file pone.0203202.s003.xlsx]

## Sheet: RawMasterLogs
Anon_ID	Type;Timestamp;Blood Glucose mmol/l;Food Category;Activity (minutes);Usage Log GUI State; Usage Log Description
1	Usage Log;2011-04-14 10:33:19;;;;-1;Restore run with resultcode: 273
1	Usage Log;2011-04-14 10:33:29;;;;-1;Navigation to 0
1	Usage Log;2011-04-14 10:33:33;;;;0;Navigation to 25
1	Usage Log;2011-04-14 10:33:34;;;;25;Navigation to 26
1	Usage Log;2011-04-14 10:33:44;;;;26;Navigation to 25
1	Usage Log;2011-04-14 10:33:45;;;;25;Navigation to 0
1	Usage Log;2011-04-14 10:34:12;;;;-1;APP CLOSE: Application being terminated
1	Usage Log;2011-04-14 10:43:23;;;;-1;Closing datahandler!
1	Usage Log;2011-04-14 10:43:28;;;;-1;Restore ran with resultcode: 0
1	Usage Log;2011-04-14 10:43:29;;;;-1;Navigation to 0
1	Usage Log;2011-04-14 10:50:51;;;;-1;Navigation to 0
1	Usage Log;2011-04-14 10:50:54;;;;0;Navigation to 19
1	Usage Log;2011-04-14 10:50:56;;;;19;Navigation to 20
1	Usage Log;2011-04-14 10:54:10;;;;20;Navigation to 0
1	Usage Log;2011-04-14 10:54:11;;;;0;Navigation to 1
1	Usage Log;2011-04-14 10:54:15;;;;1;Navigation to 2
1	Usage Log;2011-04-14 10:54:16;;;;2;Navigation to 1
1	Usage Log;2011-04-14 10:54:24;;;;1;Navigation to 0
1	Usage Log;2011-04-14 10:54:25;;;;0;Navigation to 19
1	Usage Log;2011-04-14 10:54:26;;;;19;Navigation to 20
1	Usage Log;2011-04-14 10:55:58;;;;20;Navigation to 19
1	Usage Log;2011-04-14 10:55:59;;;;19;Navigation to 0
1	Usage Log;2011-04-14 10:56:00;;;;0;Navigation to 1
1	Usage Log;2011-04-14 10:56:03;;;;1;Navigation to 2
1	Usage Log;2011-04-14 10:56:05;;;;2;Navigation to 1
1	Usage Log;2011-04-14 10:56:06;;;;0;Navigation to 19
1	Usage Log;2011-04-14 10:56:06;;;;1;Navigation to 0
1	Usage Log;2011-04-14 10:56:07;;;;19;Navigation to 20
1	Usage Log;2011-04-14 10:58:08;;;;20;Navigation to 19
1	Blood Glucose;2011-04-14 12:33:03;10.6;;;;
1	Usage Log;2011-04-14 12:56:57;;;;-1;Navigation to 0
1	Usage Log;2011-04-14 12:59:20;;;;0;Navigation to 19
1	Usage Log;2011-04-14 12:59:21;;;;19;Navigation to 20
1	Usage Log;2011-04-14 12:59:22;;;;20;Navigation to 19
1	Usage Log;2011-04-14 12:59:23;;;;19;Navigation to 0
1	Usage Log;2011-04-14 13:23:05;;;;0;Navigation to 19
1	Usage Log;2011-04-14 13:23:07;;;;19;Navigation to 20
1	Usage Log;2011-04-14 13:23:23;;;;20;Navigation to 19
1	Usage Log;2011-04-14 13:23:25;;;;19;Navigation to 0
1	Usage Log;2011-04-14 13:23:26;;;;0;Navigation to 1
1	Usage Log;2011-04-14 13:25:31;;;;1;Navigation to 0
1	Usage Log;2011-04-14 13:25:58;;;;0;Navigation to 1
1	Usage Log;2011-04-14 13:26:59;;;;1;Navigation to 0
1	Usage Log;2011-04-14 13:27:02;;;;0;Navigation to 1
1	Usage Log;2011-04-14 13:27:06;;;;1;Navigation to 2
1	Usage Log;2011-04-14 13:27:39;;;;2;Navigation to 1
1	Usage Log;2011-04-14 13:27:54;;;;1;Navigation to 2
1	Usage Log;2011-04-14 13:28:01;;;;2;Navigation to 3
1	Usage Log;2011-04-14 13:28:28;;;;3;Navigation to 2
1	Usage Log;2011-04-14 13:28:28;;;;3;BG: User edited blood glucose period graph
1	Usage Log;2011-04-14 13:28:56;;;;2;Navigation to 0
1	Usage Log;2011-04-14 13:29:13;;;;0;Navigation to 4
1	Activity;2011-04-14 13:29:49;;;4;;
1	Usage Log;2011-04-14 13:29:49;;;;4;AVTIVITY: User started recording activity
1	Usage Log;2011-04-14 13:29:56;;;;4;Navigation to 7
1	Usage Log;2011-04-14 13:29:56;;;;4;AVTIVITY: User stopped recording activity
1	Usage Log;2011-04-14 13:30:26;;;;7;Navigation to 8
1	Usage Log;2011-04-14 13:30:55;;;;8;Navigation to 5
1	Usage Log;2011-04-14 13:31:23;;;;5;Navigation to 17
1	Usage Log;2011-04-14 13:31:36;;;;17;Navigation to 5
1	Usage Log;2011-04-14 13:32:08;;;;5;Navigation to 4
1	Usage Log;2011-04-14 13:32:19;;;;4;Navigation to 6
1	Usage Log;2011-04-14 13:33:02;;;;6;Navigation to 9
1	Usage Log;2011-04-14 13:33:15;;;;9;Navigation to 6
1	Usage Log;2011-04-14 13:33:47;;;;6;Navigation to 9
1	Usage Log;2011-04-14 13:33:58;;;;9;Navigation to 6
1	Usage Log;2011-04-14 13:34:21;;;;6;Navigation to 9
1	Usage Log;2011-04-14 13:34:26;;;;9;Navigation to 6
1	Usage Log;2011-04-14 13:34:46;;;;6;Navigation to 4
1	Usage Log;2011-04-14 13:34:47;;;;4;Navigation to 6
1	Usage Log;2011-04-14 13:34:54;;;;6;Navigation to 18
1	Usage Log;2011-04-14 13:35:03;;;;18;Navigation to 6
1	Usage Log;2011-04-14 13:35:05;;;;6;Navigation to 0
1	Food;2011-04-14 13:35:10;;FOOD_LOWCARB_DRINK;;;
1	Food;2011-04-14 13:35:10;;FOOD_LOWCARB_MEAL;;;
1	Food;2011-04-14 13:35:10;;FOOD_HICARB_MEAL;;;
1	Food;2011-04-14 13:35:10;;FOOD_LOWCARB_SNACK;;;
1	Usage Log;2011-04-14 13:35:10;;;;0;Navigation to 10
1	Usage Log;2011-04-14 13:41:29;;;;10;Navigation to 11
1	Usage Log;2011-04-14 13:42:42;;;;11;Navigation to 3
1	Usage Log;2011-04-14 13:42:50;;;;3;Navigation to 11
1	Usage Log;2011-04-14 13:42:50;;;;3;FOOD: User edited food overview period for smiley face GUI
1	Usage Log;2011-04-14 13:43:21;;;;11;Navigation to 12
1	Usage Log;2011-04-14 13:43:27;;;;12;Navigation to 11
1	Usage Log;2011-04-14 13:43:30;;;;11;Navigation to 0
1	Usage Log;2011-04-14 13:43:53;;;;0;Navigation to 14
1	Usage Log;2011-04-14 13:44:00;;;;14;Navigation to 15
1	Usage Log;2011-04-14 13:44:24;;;;15;Navigation to 0
1	Usage Log;2011-04-14 13:44:28;;;;0;Navigation to 19
1	Usage Log;2011-04-14 13:44:38;;;;19;Navigation to 16
1	Usage Log;2011-04-14 13:45:57;;;;16;Navigation to 19
1	Usage Log;2011-04-14 13:46:02;;;;19;Navigation to 13
1	Usage Log;2011-04-14 13:46:46;;;;13;Navigation to 19
1	Usage Log;2011-04-14 13:46:54;;;;19;Navigation to 0
1	Usage Log;2011-04-14 13:46:57;;;;0;Navigation to 10
1	Usage Log;2011-04-14 13:47:14;;;;10;Navigation to 18
1	Usage Log;2011-04-14 13:48:02;;;;18;Navigation to 10
1	Usage Log;2011-04-14 13:48:05;;;;10;Navigation to 11
1	Usage Log;2011-04-14 13:48:05;;;;10;Navigation to 11
1	Usage Log;2011-04-14 13:48:06;;;;11;Navigation to 0
1	Usage Log;2011-04-14 13:48:06;;;;11;Navigation to 0
1	Blood Glucose;2011-04-21 18:25:17;12.1;;;;
1	Usage Log;2011-04-21 19:12:01;;;;-1;Closing datahandler!
1	Usage Log;2011-04-21 19:12:01;;;;-1;Closing datahandler!
1	Usage Log;2011-04-21 19:12:04;;;;0;Navigation to 4
1	Usage Log;2011-04-21 19:12:04;;;;-1;Backup completed
1	Usage Log;2011-04-21 19:12:08;;;;4;Navigation to 0
1	Usage Log;2011-04-21 19:12:12;;;;0;Navigation to 1
1	Usage Log;2011-04-21 19:13:52;;;;1;Navigation to 0
1	Usage Log;2011-04-21 19:14:32;;;;0;Navigation to 1
1	Usage Log;2011-04-21 19:14:51;;;;1;Navigation to 0
1	Usage Log;2011-04-21 19:14:56;;;;0;Navigation to 1
1	Usage Log;2011-04-21 19:15:03;;;;1;Navigation to 2
1	Usage Log;2011-04-21 19:15:11;;;;2;Navigation to 3
1	Usage Log;2011-04-21 19:15:14;;;;3;Navigation to 2
1	Usage Log;2011-04-21 19:15:15;;;;2;Navigation to 1
1	Usage Log;2011-04-21 20:24:56;;;;1;Navigation to 0
1	Blood Glucose;2011-04-22 08:08:41;13.9;;;;
1	Usage Log;2011-04-22 08:53:50;;;;-1;Closing datahandler!
1	Usage Log;2011-04-22 08:53:50;;;;-1;Closing datahandler!
1	Usage Log;2011-04-22 08:53:53;;;;-1;Backup completed
1	Usage Log;2011-04-22 08:53:54;;;;0;Navigation to 4
1	Usage Log;2011-04-22 08:53:57;;;;4;Navigation to 0
1	Usage Log;2011-04-22 08:54:29;;;;0;Navigation to 1
1	Usage Log;2011-04-22 08:59:30;;;;1;Navigation to 0
1	Blood Glucose;2011-04-22 12:51:38;11.8;;;;
1	Usage Log;2011-04-22 13:41:11;;;;0;Navigation to 4
1	Usage Log;2011-04-22 13:41:14;;;;4;Navigation to 0
1	Usage Log;2011-04-22 13:41:15;;;;0;Navigation to 1
1	Usage Log;2011-04-22 13:41:18;;;;1;Navigation to 0
1	Usage Log;2011-04-22 13:41:26;;;;0;Navigation to 1
1	Usage Log;2011-04-22 13:41:29;;;;1;Navigation to 0
1	Usage Log;2011-04-22 13:41:37;;;;0;Navigation to 1
1	Blood Glucose;2011-04-22 19:38:54;11.3;;;;
1	Usage Log;2011-04-22 20:29:04;;;;1;Navigation to 2
1	Usage Log;2011-04-22 20:29:14;;;;2;Navigation to 1
1	Usage Log;2011-04-22 20:31:50;;;;1;Navigation to 2
1	Blood Glucose;2011-04-23 08:11:30;11.3;;;;
1	Usage Log;2011-04-23 09:01:04;;;;-1;Closing datahandler!
1	Usage Log;2011-04-23 09:01:04;;;;-1;Closing datahandler!
1	Usage Log;2011-04-23 09:01:07;;;;-1;Backup completed
1	Usage Log;2011-04-23 09:01:08;;;;2;Navigation to 1
1	Usage Log;2011-04-23 09:01:27;;;;1;Navigation to 2
1	Usage Log;2011-04-23 09:26:12;;;;2;Navigation to 1
1	Blood Glucose;2011-04-23 15:25:00;9.1;;;;
1	Usage Log;2011-04-23 17:56:57;;;;1;Navigation to 2
1	Usage Log;2011-04-23 17:56:59;;;;2;Navigation to 1
1	Usage Log;2011-04-23 17:57:00;;;;1;Navigation to 0
1	Usage Log;2011-04-23 19:09:00;;;;0;Navigation to 1
1	Usage Log;2011-04-23 19:09:09;;;;1;Navigation to 18
1	Usage Log;2011-04-23 19:09:25;;;;18;Navigation to 1
1	Usage Log;2011-04-23 19:09:28;;;;1;Navigation to 2
1	Usage Log;2011-04-23 19:09:33;;;;2;Navigation to 1
1	Usage Log;2011-04-23 19:09:34;;;;1;Navigation to 0
1	Usage Log;2011-04-23 19:09:36;;;;0;Navigation to 19
1	Usage Log;2011-04-23 19:09:39;;;;19;Navigation to 18
1	Usage Log;2011-04-23 19:09:44;;;;18;Navigation to 19
1	Usage Log;2011-04-23 19:09:45;;;;19;Navigation to 16
1	Usage Log;2011-04-23 19:09:52;;;;16;Navigation to 19
1	Usage Log;2011-04-23 19:09:54;;;;19;Navigation to 0
1	Usage Log;2011-04-23 19:09:57;;;;0;Navigation to 4
1	Usage Log;2011-04-23 19:10:00;;;;4;AVTIVITY: User started recording activity
1	Usage Log;2011-04-23 19:10:02;;;;4;Navigation to 7
1	Usage Log;2011-04-23 19:10:02;;;;4;AVTIVITY: User stopped recording activity
1	Blood Glucose;2011-04-23 20:54:29;11.9;;;;
1	Usage Log;2011-04-23 21:40:10;;;;-1;Closing datahandler!
1	Usage Log;2011-04-23 21:40:10;;;;-1;Closing datahandler!
1	Usage Log;2011-04-23 21:40:14;;;;-1;Backup completed
1	Usage Log;2011-04-23 21:40:17;;;;7;Navigation to 4
1	Usage Log;2011-04-23 21:40:19;;;;4;Navigation to 0
1	Usage Log;2011-04-23 21:40:20;;;;0;Navigation to 1
1	Usage Log;2011-04-23 21:44:43;;;;1;Navigation to 2
1	Usage Log;2011-04-23 21:44:51;;;;2;Navigation to 1
1	Usage Log;2011-04-23 21:44:53;;;;1;Navigation to 0
1	Blood Glucose;2011-04-24 08:30:18;11.1;;;;
1	Usage Log;2011-04-24 09:19:54;;;;0;Navigation to 1
1	Usage Log;2011-04-24 09:20:08;;;;1;Navigation to 2
1	Usage Log;2011-04-24 09:20:08;;;;1;Navigation to 2
1	Usage Log;2011-04-24 09:20:11;;;;2;Navigation to 1
1	Usage Log;2011-04-24 09:20:11;;;;2;Navigation to 1
1	Usage Log;2011-04-24 09:20:13;;;;1;Navigation to 0
1	Usage Log;2011-04-24 09:20:13;;;;1;Navigation to 0
1	Blood Glucose;2011-04-24 11:25:09;8.9;;;;
1	Usage Log;2011-04-24 12:14:26;;;;-1;Closing datahandler!
1	Usage Log;2011-04-24 12:14:26;;;;-1;Closing datahandler!
1	Usage Log;2011-04-24 12:14:30;;;;-1;Backup completed
1	Usage Log;2011-04-24 12:14:31;;;;0;Navigation to 1
1	Usage Log;2011-04-24 12:15:46;;;;1;Navigation to 2
1	Usage Log;2011-04-24 12:15:49;;;;2;Navigation to 0
1	Blood Glucose;2011-04-24 16:04:48;10.1;;;;
1	Usage Log;2011-04-24 16:58:32;;;;0;Navigation to 1
1	Usage Log;2011-04-24 16:58:39;;;;1;Navigation to 2
1	Usage Log;2011-04-24 16:58:44;;;;2;Navigation to 1
1	Usage Log;2011-04-24 17:38:16;;;;1;Navigation to 2
1	Usage Log;2011-04-24 17:38:19;;;;2;Navigation to 1
1	Usage Log;2011-04-24 17:38:20;;;;1;Navigation to 0
1	Usage Log;2011-04-24 18:06:03;;;;0;Navigation to 1
1	Blood Glucose;2011-04-24 20:26:37;12.3;;;;
1	Usage Log;2011-04-24 21:13:23;;;;1;Navigation to 2
1	Usage Log;2011-04-24 21:15:59;;;;2;Navigation to 1
1	Usage Log;2011-04-24 21:16:04;;;;1;Navigation to 0
1	Usage Log;2011-04-24 21:16:06;;;;0;Navigation to 1
1	Usage Log;2011-04-24 21:16:24;;;;1;Navigation to 2
1	Usage Log;2011-04-24 21:19:06;;;;2;Navigation to 0
1	Blood Glucose;2011-04-24 22:55:52;11.4;;;;
1	Usage Log;2011-04-24 23:45:26;;;;0;Navigation to 1
1	Usage Log;2011-04-24 23:47:05;;;;1;Navigation to 2
1	Usage Log;2011-04-24 23:47:08;;;;2;Navigation to 0
1	Usage Log;2011-04-24 23:47:08;;;;2;Navigation to 0
1	Blood Glucose;2011-04-25 08:06:01;11.7;;;;
1	Usage Log;2011-04-25 08:56:22;;;;-1;Closing datahandler!
1	Usage Log;2011-04-25 08:56:22;;;;-1;Closing datahandler!
1	Usage Log;2011-04-25 08:56:26;;;;0;Navigation to 1
1	Usage Log;2011-04-25 08:56:26;;;;-1;Backup completed
1	Usage Log;2011-04-25 09:09:56;;;;1;Navigation to 2
1	Usage Log;2011-04-25 09:10:06;;;;2;Navigation to 1
1	Usage Log;2011-04-25 09:10:14;;;;1;Navigation to 0
1	Blood Glucose;2011-04-25 10:52:16;10.2;;;;
1	Usage Log;2011-04-25 11:41:59;;;;0;Navigation to 1
1	Usage Log;2011-04-25 11:42:32;;;;1;Navigation to 2
1	Usage Log;2011-04-25 11:42:35;;;;2;Navigation to 0
1	Usage Log;2011-04-25 13:37:47;;;;0;Navigation to 1
1	Usage Log;2011-04-25 13:37:49;;;;1;Navigation to 2
1	Usage Log;2011-04-25 13:38:01;;;;2;Navigation to 1
1	Usage Log;2011-04-25 13:38:09;;;;1;Navigation to 2
1	Usage Log;2011-04-25 13:38:18;;;;2;Navigation to 1
1	Blood Glucose;2011-04-25 18:46:05;9.3;;;;
1	Usage Log;2011-04-25 18:57:24;;;;1;Navigation to 2
1	Usage Log;2011-04-25 18:57:27;;;;2;Navigation to 0
1	Usage Log;2011-04-25 19:35:25;;;;0;Navigation to 1
1	Usage Log;2011-04-25 19:38:10;;;;1;Navigation to 2
1	Usage Log;2011-04-25 19:38:16;;;;2;Navigation to 1
1	Usage Log;2011-04-25 19:38:21;;;;1;Navigation to 2
1	Usage Log;2011-04-25 19:38:29;;;;2;Navigation to 1
1	Usage Log;2011-04-25 19:38:31;;;;1;Navigation to 0
1	Usage Log;2011-04-25 20:32:45;;;;0;Navigation to 1
1	Usage Log;2011-04-25 20:32:47;;;;1;Navigation to 2
1	Usage Log;2011-04-25 20:32:47;;;;1;Navigation to 2
1	Usage Log;2011-04-25 20:32:50;;;;2;Navigation to 1
1	Usage Log;2011-04-25 20:32:50;;;;2;Navigation to 1
1	Usage Log;2011-04-25 20:33:18;;;;1;Navigation to 2
1	Usage Log;2011-04-25 20:33:18;;;;1;Navigation to 2
1	Usage Log;2011-04-25 20:33:20;;;;2;Navigation to 0
1	Usage Log;2011-04-25 20:33:20;;;;2;Navigation to 0
1	Blood Glucose;2011-04-25 21:54:01;9.9;;;;
1	Usage Log;2011-04-25 22:47:20;;;;-1;Closing datahandler!
1	Usage Log;2011-04-25 22:47:20;;;;-1;Closing datahandler!
1	Usage Log;2011-04-25 22:47:23;;;;0;Navigation to 4
1	Usage Log;2011-04-25 22:47:23;;;;-1;Backup completed
1	Usage Log;2011-04-25 22:47:25;;;;4;Navigation to 0
1	Usage Log;2011-04-25 22:47:26;;;;0;Navigation to 1
1	Usage Log;2011-04-25 22:47:31;;;;1;Navigation to 2
1	Usage Log;2011-04-25 22:47:34;;;;2;Navigation to 1
1	Usage Log;2011-04-25 22:47:40;;;;1;Navigation to 0
1	Blood Glucose;2011-04-26 03:37:27;14.7;;;;
1	Usage Log;2011-04-26 04:23:33;;;;0;Navigation to 1
1	Usage Log;2011-04-26 04:27:32;;;;1;Navigation to 0
1	Usage Log;2011-04-26 04:27:33;;;;0;Navigation to 1
1	Usage Log;2011-04-26 04:27:38;;;;1;Navigation to 2
1	Usage Log;2011-04-26 04:27:41;;;;2;Navigation to 0
1	Usage Log;2011-04-26 07:35:00;;;;0;Navigation to 1
1	Usage Log;2011-04-26 07:35:05;;;;1;Navigation to 2
1	Usage Log;2011-04-26 07:35:09;;;;2;Navigation to 1
1	Usage Log;2011-04-26 07:35:10;;;;1;Navigation to 0
1	Usage Log;2011-04-26 10:12:16;;;;0;Navigation to 1
1	Usage Log;2011-04-26 10:12:22;;;;1;Navigation to 0
1	Usage Log;2011-04-26 10:12:22;;;;1;Navigation to 0
1	Blood Glucose;2011-04-26 12:01:42;10.6;;;;
1	Usage Log;2011-04-26 12:29:56;;;;-1;Closing datahandler!
1	Usage Log;2011-04-26 12:29:56;;;;-1;Closing datahandler!
1	Usage Log;2011-04-26 12:30:00;;;;0;Navigation to 4
1	Usage Log;2011-04-26 12:30:00;;;;-1;Backup completed
1	Usage Log;2011-04-26 12:30:02;;;;4;Navigation to 0
1	Usage Log;2011-04-26 12:30:03;;;;0;Navigation to 1
1	Usage Log;2011-04-26 12:30:06;;;;1;Navigation to 0
1	Usage Log;2011-04-26 12:48:22;;;;0;Navigation to 1
1	Usage Log;2011-04-26 12:50:53;;;;1;Navigation to 2
1	Usage Log;2011-04-26 12:50:58;;;;2;Navigation to 1
1	Usage Log;2011-04-26 12:51:01;;;;1;Navigation to 2
1	Usage Log;2011-04-26 12:51:04;;;;2;Navigation to 1
1	Usage Log;2011-04-26 12:51:08;;;;1;Navigation to 0
1	Usage Log;2011-04-26 13:42:01;;;;0;Navigation to 1
1	Blood Glucose;2011-04-26 16:44:20;12.6;;;;
1	Usage Log;2011-04-26 17:37:51;;;;1;Navigation to 2
1	Usage Log;2011-04-26 17:37:54;;;;2;Navigation to 1
1	Usage Log;2011-04-26 17:50:54;;;;1;Navigation to 0
1	Usage Log;2011-04-26 17:50:56;;;;0;Navigation to 1
1	Usage Log;2011-04-26 17:50:57;;;;1;Navigation to 2
1	Usage Log;2011-04-26 17:51:03;;;;2;Navigation to 1
1	Usage Log;2011-04-26 17:51:04;;;;1;Navigation to 0
1	Blood Glucose;2011-04-26 20:27:05;9.9;;;;
1	Usage Log;2011-04-26 21:19:09;;;;0;Navigation to 1
1	Usage Log;2011-04-26 21:19:46;;;;1;Navigation to 2
1	Usage Log;2011-04-26 21:19:46;;;;1;Navigation to 2
1	Usage Log;2011-04-26 21:19:50;;;;2;Navigation to 0
1	Usage Log;2011-04-26 21:19:50;;;;2;Navigation to 0
1	Blood Glucose;2011-04-27 03:33:19;12.6;;;;
1	Usage Log;2011-04-27 04:26:26;;;;-1;Closing datahandler!
1	Usage Log;2011-04-27 04:26:26;;;;-1;Closing datahandler!
1	Usage Log;2011-04-27 04:26:30;;;;-1;Backup completed
1	Usage Log;2011-04-27 04:26:31;;;;0;Navigation to 1
1	Usage Log;2011-04-27 04:46:06;;;;1;Navigation to 2
1	Usage Log;2011-04-27 04:46:14;;;;2;Navigation to 1
1	Usage Log;2011-04-27 04:46:31;;;;1;Navigation to 0
1	Usage Log;2011-04-27 07:40:58;;;;0;Navigation to 1
1	Usage Log;2011-04-27 07:41:01;;;;1;Navigation to 2
1	Usage Log;2011-04-27 07:41:05;;;;2;Navigation to 0
1	Blood Glucose;2011-04-27 14:24:51;12.5;;;;
1	Usage Log;2011-04-27 15:14:18;;;;0;Navigation to 1
1	Usage Log;2011-04-27 15:19:48;;;;1;Navigation to 2
1	Usage Log;2011-04-27 15:20:17;;;;2;Navigation to 0
1	Usage Log;2011-04-27 15:20:17;;;;2;Navigation to 0
1	Blood Glucose;2011-04-27 17:36:55;8.6;;;;
1	Usage Log;2011-04-27 18:29:16;;;;-1;Closing datahandler!
1	Usage Log;2011-04-27 18:29:16;;;;-1;Closing datahandler!
1	Usage Log;2011-04-27 18:29:20;;;;-1;Backup completed
1	Usage Log;2011-04-27 18:29:21;;;;0;Navigation to 1
1	Usage Log;2011-04-27 18:30:22;;;;1;Navigation to 2
1	Usage Log;2011-04-27 18:30:26;;;;2;Navigation to 0
1	Blood Glucose;2011-04-28 03:36:07;11.2;;;;
1	Usage Log;2011-04-28 04:25:33;;;;0;Navigation to 1
1	Usage Log;2011-04-28 05:24:24;;;;1;Navigation to 2
1	Usage Log;2011-04-28 05:24:34;;;;2;Navigation to 0
1	Usage Log;2011-04-28 05:24:34;;;;2;Navigation to 0
1	Usage Log;2011-04-28 06:57:55;;;;-1;Closing datahandler!
1	Usage Log;2011-04-28 06:57:55;;;;-1;Closing datahandler!
1	Usage Log;2011-04-28 06:57:59;;;;0;Navigation to 4
1	Usage Log;2011-04-28 06:57:59;;;;-1;Backup completed
1	Usage Log;2011-04-28 06:58:01;;;;4;Navigation to 0
1	Usage Log;2011-04-28 06:58:01;;;;4;Navigation to 0
1	Usage Log;2011-04-28 06:58:02;;;;0;Navigation to 1
1	Usage Log;2011-04-28 06:58:02;;;;0;Navigation to 1
1	Usage Log;2011-04-28 06:58:04;;;;1;Navigation to 2
1	Usage Log;2011-04-28 06:58:04;;;;1;Navigation to 2
1	Usage Log;2011-04-28 06:58:07;;;;2;Navigation to 1
1	Usage Log;2011-04-28 06:58:07;;;;2;Navigation to 1
1	Usage Log;2011-04-28 06:58:10;;;;1;Navigation to 2
1	Usage Log;2011-04-28 06:58:10;;;;1;Navigation to 2
1	Usage Log;2011-04-28 06:58:12;;;;2;Navigation to 1
1	Usage Log;2011-04-28 06:58:12;;;;2;Navigation to 1
1	Usage Log;2011-04-28 06:58:19;;;;1;Navigation to 2
1	Usage Log;2011-04-28 06:58:19;;;;1;Navigation to 2
1	Usage Log;2011-04-28 06:58:22;;;;2;Navigation to 1
1	Usage Log;2011-04-28 06:58:22;;;;2;Navigation to 1
1	Usage Log;2011-04-28 06:58:30;;;;1;Navigation to 2
1	Usage Log;2011-04-28 06:58:30;;;;1;Navigation to 2
1	Usage Log;2011-04-28 06:58:32;;;;2;Navigation to 1
1	Usage Log;2011-04-28 06:58:32;;;;2;Navigation to 1
1	Usage Log;2011-04-28 06:58:48;;;;1;Navigation to 0
1	Usage Log;2011-04-28 06:58:48;;;;1;Navigation to 0
1	Usage Log;2011-04-28 09:24:33;;;;-1;Closing datahandler!
1	Usage Log;2011-04-28 09:24:33;;;;-1;APP CLOSE: Application being terminated
1	Usage Log;2011-04-28 09:24:33;;;;-1;Closing datahandler!
1	Usage Log;2011-04-28 09:24:33;;;;-1;APP CLOSE: Application being terminated
1	Usage Log;2011-04-28 09:24:36;;;;-1;Closing datahandler!
1	Usage Log;2011-04-28 09:24:36;;;;-1;Backup completed
1	Usage Log;2011-04-28 09:30:06;;;;-1;Navigation to 0
1	Blood Glucose;2011-04-28 15:46:23;8.5;;;;
1	Usage Log;2011-04-28 16:39:40;;;;0;Navigation to 1
1	Usage Log;2011-04-28 16:40:19;;;;1;Navigation to 2
1	Usage Log;2011-04-28 16:40:22;;;;2;Navigation to 1
1	Usage Log;2011-04-28 16:40:24;;;;1;Navigation to 0
1	Blood Glucose;2011-04-28 19:47:46;13.3;;;;
1	Blood Glucose;2011-04-28 19:50:24;10.2;;;;
1	Usage Log;2011-04-28 20:36:50;;;;0;Navigation to 1
1	Usage Log;2011-04-28 21:28:51;;;;1;Navigation to 2
1	Usage Log;2011-04-28 21:28:56;;;;2;Navigation to 1
1	Usage Log;2011-04-28 21:28:56;;;;2;Navigation to 1
1	Usage Log;2011-04-28 21:29:04;;;;1;Navigation to 0
1	Usage Log;2011-04-28 21:29:04;;;;1;Navigation to 0
1	Usage Log;2011-04-28 21:54:42;;;;-1;Closing datahandler!
1	Usage Log;2011-04-28 21:54:42;;;;-1;Closing datahandler!
1	Usage Log;2011-04-28 21:54:45;;;;0;Navigation to 4
1	Usage Log;2011-04-28 21:54:45;;;;-1;Backup completed
1	Usage Log;2011-04-28 21:54:47;;;;0;Navigation to 1
1	Usage Log;2011-04-28 21:54:47;;;;4;Navigation to 0
1	Usage Log;2011-04-28 21:54:54;;;;1;Navigation to 2
1	Usage Log;2011-04-28 21:54:58;;;;2;Navigation to 3
1	Usage Log;2011-04-28 21:55:26;;;;3;Navigation to 2
1	Usage Log;2011-04-28 21:55:26;;;;3;BG: User edited blood glucose period graph
1	Usage Log;2011-04-28 21:55:35;;;;2;Navigation to 1
1	Usage Log;2011-04-28 21:55:39;;;;1;Navigation to 2
1	Usage Log;2011-04-28 21:55:41;;;;2;Navigation to 0
1	Blood Glucose;2011-04-29 03:36:20;9.7;;;;
1	Usage Log;2011-04-29 04:25:24;;;;0;Navigation to 1
1	Usage Log;2011-04-29 05:30:22;;;;1;Navigation to 2
1	Usage Log;2011-04-29 08:10:12;;;;2;Navigation to 1
1	Usage Log;2011-04-29 08:10:17;;;;1;Navigation to 2
1	Usage Log;2011-04-29 08:10:17;;;;1;Navigation to 2
1	Usage Log;2011-04-29 08:10:22;;;;2;Navigation to 0
1	Usage Log;2011-04-29 08:10:22;;;;2;Navigation to 0
1	Blood Glucose;2011-04-29 14:06:46;12.6;;;;
1	Usage Log;2011-04-29 14:55:44;;;;-1;Closing datahandler!
1	Usage Log;2011-04-29 14:55:44;;;;-1;Closing datahandler!
1	Usage Log;2011-04-29 14:55:51;;;;0;Navigation to 1
1	Usage Log;2011-04-29 14:55:51;;;;-1;Backup completed
1	Usage Log;2011-04-29 14:55:54;;;;1;Navigation to 2
1	Usage Log;2011-04-29 14:55:54;;;;1;Navigation to 2
1	Usage Log;2011-04-29 14:55:57;;;;2;Navigation to 1
1	Usage Log;2011-04-29 14:55:57;;;;2;Navigation to 1
1	Usage Log;2011-04-29 14:56:04;;;;1;Navigation to 0
1	Usage Log;2011-04-29 14:56:04;;;;1;Navigation to 0
1	Blood Glucose;2011-04-30 09:16:16;10.0;;;;
1	Usage Log;2011-04-30 10:05:11;;;;-1;Closing datahandler!
1	Usage Log;2011-04-30 10:05:11;;;;-1;Closing datahandler!
1	Usage Log;2011-04-30 10:05:15;;;;-1;Backup completed
1	Usage Log;2011-04-30 10:05:16;;;;0;Navigation to 1
1	Usage Log;2011-04-30 10:17:44;;;;1;Navigation to 2
1	Usage Log;2011-04-30 10:17:51;;;;2;Navigation to 1
1	Usage Log;2011-04-30 10:17:57;;;;1;Navigation to 0
1	Blood Glucose;2011-04-30 14:52:58;10.2;;;;
1	Usage Log;2011-04-30 15:42:03;;;;0;Navigation to 1
1	Usage Log;2011-04-30 15:46:47;;;;1;Navigation to 0
1	Usage Log;2011-04-30 16:38:16;;;;0;Navigation to 1
1	Usage Log;2011-04-30 16:38:19;;;;1;Navigation to 2
1	Usage Log;2011-04-30 16:38:22;;;;2;Navigation to 0
1	Blood Glucose;2011-04-30 21:17:32;12.8;;;;
1	Usage Log;2011-04-30 22:06:14;;;;0;Navigation to 1
1	Usage Log;2011-04-30 22:15:53;;;;-1;Closing datahandler!
1	Usage Log;2011-04-30 22:15:53;;;;-1;Closing datahandler!
1	Usage Log;2011-04-30 22:15:56;;;;-1;Backup completed
1	Usage Log;2011-04-30 22:15:58;;;;1;Navigation to 2
1	Usage Log;2011-04-30 22:16:10;;;;2;Navigation to 1
1	Usage Log;2011-04-30 22:16:12;;;;1;Navigation to 0
1	Blood Glucose;2011-05-01 08:02:27;11.6;;;;
1	Usage Log;2011-05-01 08:51:38;;;;0;Navigation to 1
1	Usage Log;2011-05-01 09:05:13;;;;1;Navigation to 2
1	Usage Log;2011-05-01 09:05:19;;;;2;Navigation to 1
1	Usage Log;2011-05-01 09:05:19;;;;2;Navigation to 1
1	Blood Glucose;2011-05-01 14:37:12;10.9;;;;
1	Usage Log;2011-05-01 15:26:03;;;;-1;Closing datahandler!
1	Usage Log;2011-05-01 15:26:03;;;;-1;Closing datahandler!
1	Usage Log;2011-05-01 15:26:06;;;;-1;Backup completed
1	Usage Log;2011-05-01 16:13:32;;;;1;Navigation to 2
1	Usage Log;2011-05-01 16:13:36;;;;2;Navigation to 1
1	Usage Log;2011-05-01 16:13:37;;;;1;Navigation to 0
1	Blood Glucose;2011-05-01 19:37:41;15.8;;;;
1	Usage Log;2011-05-01 20:26:47;;;;0;Navigation to 1
1	Usage Log;2011-05-01 20:27:13;;;;1;Navigation to 2
1	Usage Log;2011-05-01 20:27:15;;;;2;Navigation to 0
1	Blood Glucose;2011-05-01 21:33:02;12.6;;;;
1	Usage Log;2011-05-01 22:22:34;;;;0;Navigation to 1
1	Usage Log;2011-05-01 22:22:41;;;;1;Navigation to 2
1	Usage Log;2011-05-01 22:22:41;;;;1;Navigation to 2
1	Usage Log;2011-05-01 22:22:48;;;;2;Navigation to 0
1	Usage Log;2011-05-01 22:22:48;;;;2;Navigation to 0
1	Blood Glucose;2011-05-02 03:31:40;9.8;;;;
1	Usage Log;2011-05-02 04:20:45;;;;-1;Closing datahandler!
1	Usage Log;2011-05-02 04:20:45;;;;-1;Closing datahandler!
1	Usage Log;2011-05-02 04:20:48;;;;-1;Backup completed
1	Usage Log;2011-05-02 04:20:49;;;;0;Navigation to 1
1	Usage Log;2011-05-02 04:31:10;;;;1;Navigation to 2
1	Blood Glucose;2011-05-02 15:08:14;11.2;;;;
1	Usage Log;2011-05-02 15:57:05;;;;2;Navigation to 1
1	Usage Log;2011-05-02 16:22:05;;;;1;Navigation to 2
1	Usage Log;2011-05-02 16:22:07;;;;2;Navigation to 0
1	Usage Log;2011-05-02 16:22:07;;;;2;Navigation to 0
1	Blood Glucose;2011-05-02 21:17:27;6.4;;;;
1	Usage Log;2011-05-02 22:06:15;;;;-1;Closing datahandler!
1	Usage Log;2011-05-02 22:06:15;;;;-1;Closing datahandler!
1	Usage Log;2011-05-02 22:06:18;;;;-1;Backup completed
1	Usage Log;2011-05-02 22:06:19;;;;0;Navigation to 1
1	Usage Log;2011-05-02 22:07:45;;;;1;Navigation to 2
1	Usage Log;2011-05-02 22:07:52;;;;2;Navigation to 1
1	Usage Log;2011-05-02 22:07:54;;;;1;Navigation to 0
1	Blood Glucose;2011-05-03 03:37:55;9.3;;;;
1	Usage Log;2011-05-03 04:32:57;;;;0;Navigation to 1
1	Usage Log;2011-05-03 04:33:29;;;;1;Navigation to 2
1	Usage Log;2011-05-03 04:33:36;;;;2;Navigation to 0
1	Usage Log;2011-05-03 05:32:08;;;;0;Navigation to 1
1	Usage Log;2011-05-03 05:32:20;;;;1;Navigation to 2
1	Usage Log;2011-05-03 05:32:20;;;;1;Navigation to 2
1	Usage Log;2011-05-03 13:08:54;;;;-1;Closing datahandler!
1	Usage Log;2011-05-03 13:08:54;;;;-1;Closing datahandler!
1	Usage Log;2011-05-03 13:08:57;;;;-1;Backup completed
1	Blood Glucose;2011-05-03 13:55:33;9.8;;;;
1	Usage Log;2011-05-03 14:43:14;;;;2;Navigation to 1
1	Usage Log;2011-05-03 14:44:39;;;;1;Navigation to 2
1	Usage Log;2011-05-03 16:28:36;;;;2;Navigation to 1
1	Usage Log;2011-05-03 16:28:37;;;;1;Navigation to 0
1	Usage Log;2011-05-03 16:28:39;;;;0;Navigation to 1
1	Usage Log;2011-05-03 16:28:46;;;;1;Navigation to 2
1	Usage Log;2011-05-03 16:28:53;;;;2;Navigation to 1
1	Usage Log;2011-05-03 16:29:03;;;;1;Navigation to 0
1	Blood Glucose;2011-05-03 18:00:12;9.1;;;;
1	Usage Log;2011-05-03 18:49:01;;;;0;Navigation to 1
1	Usage Log;2011-05-03 18:49:53;;;;1;Navigation to 2
1	Usage Log;2011-05-03 18:49:56;;;;2;Navigation to 1
1	Usage Log;2011-05-03 18:50:05;;;;1;Navigation to 2
1	Usage Log;2011-05-03 18:50:19;;;;2;Navigation to 0
1	Blood Glucose;2011-05-03 20:34:03;10.4;;;;
1	Usage Log;2011-05-03 21:22:52;;;;0;Navigation to 1
1	Usage Log;2011-05-03 21:38:59;;;;1;Navigation to 2
1	Usage Log;2011-05-03 21:39:09;;;;2;Navigation to 3
1	Usage Log;2011-05-03 21:39:09;;;;2;Navigation to 3
1	Usage Log;2011-05-03 21:39:22;;;;2;Navigation to 3
1	Usage Log;2011-05-03 21:39:22;;;;3;Navigation to 2
1	Usage Log;2011-05-03 21:39:22;;;;3;BG: User edited blood glucose period graph
1	Usage Log;2011-05-03 21:39:22;;;;2;Navigation to 3
1	Usage Log;2011-05-03 21:39:22;;;;3;Navigation to 2
1	Usage Log;2011-05-03 21:39:22;;;;3;BG: User edited blood glucose period graph
1	Usage Log;2011-05-03 21:39:28;;;;3;Navigation to 2
1	Usage Log;2011-05-03 21:39:28;;;;3;BG: User edited blood glucose period graph
1	Usage Log;2011-05-03 21:39:28;;;;3;Navigation to 2
1	Usage Log;2011-05-03 21:39:28;;;;3;BG: User edited blood glucose period graph
1	Usage Log;2011-05-03 21:39:33;;;;2;Navigation to 3
1	Usage Log;2011-05-03 21:39:33;;;;2;Navigation to 3
1	Usage Log;2011-05-03 21:39:47;;;;3;Navigation to 2
1	Usage Log;2011-05-03 21:39:47;;;;3;BG: User edited blood glucose period graph
1	Usage Log;2011-05-03 21:39:47;;;;3;Navigation to 2
1	Usage Log;2011-05-03 21:39:47;;;;3;BG: User edited blood glucose period graph
1	Blood Glucose;2011-05-04 03:37:08;13.8;;;;
1	Blood Glucose;2011-05-04 03:39:50;13.4;;;;
1	Usage Log;2011-05-04 04:25:54;;;;-1;Closing datahandler!
1	Usage Log;2011-05-04 04:25:54;;;;-1;Closing datahandler!
1	Usage Log;2011-05-04 04:25:57;;;;-1;Backup completed
1	Usage Log;2011-05-04 04:25:58;;;;2;Navigation to 1
1	Usage Log;2011-05-04 05:31:04;;;;1;Navigation to 2
1	Usage Log;2011-05-04 05:31:11;;;;2;Navigation to 1
1	Usage Log;2011-05-04 05:31:11;;;;2;Navigation to 1
1	Usage Log;2011-05-04 05:31:14;;;;1;Navigation to 0
1	Usage Log;2011-05-04 05:31:14;;;;1;Navigation to 0
1	Blood Glucose;2011-05-04 16:45:20;8.1;;;;
1	Usage Log;2011-05-04 17:34:15;;;;-1;Closing datahandler!
1	Usage Log;2011-05-04 17:34:15;;;;-1;Closing datahandler!
1	Usage Log;2011-05-04 17:34:19;;;;0;Navigation to 1
1	Usage Log;2011-05-04 17:34:19;;;;-1;Backup completed
1	Usage Log;2011-05-04 17:40:38;;;;1;Navigation to 2
1	Blood Glucose;2011-05-04 20:32:56;7.9;;;;
1	Usage Log;2011-05-04 21:21:40;;;;2;Navigation to 1
1	Usage Log;2011-05-04 21:21:55;;;;1;Navigation to 2
1	Usage Log;2011-05-04 21:21:55;;;;1;Navigation to 2
1	Blood Glucose;2011-05-05 08:15:12;8.5;;;;
1	Usage Log;2011-05-05 09:03:50;;;;-1;Closing datahandler!
1	Usage Log;2011-05-05 09:03:50;;;;-1;Closing datahandler!
1	Usage Log;2011-05-05 09:03:54;;;;-1;Backup completed
1	Usage Log;2011-05-05 09:03:55;;;;2;Navigation to 1
1	Usage Log;2011-05-05 09:08:32;;;;1;Navigation to 2
1	Usage Log;2011-05-05 09:08:48;;;;2;Navigation to 1
1	Usage Log;2011-05-05 09:08:53;;;;1;Navigation to 2
1	Usage Log;2011-05-05 09:08:57;;;;2;Navigation to 0
1	Blood Glucose;2011-05-05 16:04:59;11.8;;;;
1	Usage Log;2011-05-05 16:53:43;;;;0;Navigation to 1
1	Usage Log;2011-05-05 16:55:01;;;;1;Navigation to 2
1	Usage Log;2011-05-05 16:55:05;;;;2;Navigation to 1
1	Usage Log;2011-05-05 16:55:11;;;;1;Navigation to 0
1	Food;2011-05-05 19:03:31;;FOOD_LOWCARB_DRINK;;;
1	Food;2011-05-05 19:03:31;;FOOD_LOWCARB_DRINK;;;
1	Food;2011-05-05 19:03:31;;FOOD_LOWCARB_DRINK;;;
1	Food;2011-05-05 19:03:31;;FOOD_LOWCARB_DRINK;;;
1	Food;2011-05-05 19:03:31;;FOOD_LOWCARB_MEAL;;;
1	Food;2011-05-05 19:03:31;;FOOD_LOWCARB_MEAL;;;
1	Food;2011-05-05 19:03:31;;FOOD_LOWCARB_SNACK;;;
1	Usage Log;2011-05-05 19:03:31;;;;0;Navigation to 10
1	Usage Log;2011-05-05 19:04:02;;;;10;Navigation to 11
1	Usage Log;2011-05-05 19:04:41;;;;11;Navigation to 12
1	Usage Log;2011-05-05 19:04:48;;;;12;Navigation to 11
1	Usage Log;2011-05-05 19:04:50;;;;11;Navigation to 3
1	Usage Log;2011-05-05 19:04:53;;;;3;Navigation to 11
1	Usage Log;2011-05-05 19:04:53;;;;3;FOOD: User edited food overview period for smiley face GUI
1	Usage Log;2011-05-05 19:05:03;;;;11;Navigation to 0
1	Usage Log;2011-05-05 19:05:06;;;;0;Navigation to 14
1	Usage Log;2011-05-05 19:05:08;;;;14;Navigation to 6
1	Usage Log;2011-05-05 19:05:15;;;;6;Navigation to 9
1	Usage Log;2011-05-05 19:05:52;;;;9;Navigation to 6
1	Usage Log;2011-05-05 19:05:56;;;;6;Navigation to 14
1	Usage Log;2011-05-05 19:05:58;;;;14;Navigation to 15
1	Usage Log;2011-05-05 19:06:18;;;;15;Navigation to 0
1	Usage Log;2011-05-05 19:06:20;;;;0;Navigation to 10
1	Usage Log;2011-05-05 19:06:27;;;;10;Navigation to 11
1	Usage Log;2011-05-05 19:06:30;;;;11;Navigation to 0
1	Usage Log;2011-05-05 19:06:31;;;;0;Navigation to 4
1	Usage Log;2011-05-05 19:06:39;;;;4;Navigation to 0
1	Usage Log;2011-05-05 19:06:41;;;;0;Navigation to 19
1	Usage Log;2011-05-05 19:06:44;;;;19;Navigation to 0
1	Blood Glucose;2011-05-05 20:14:16;7.4;;;;
1	Usage Log;2011-05-05 21:02:59;;;;0;Navigation to 1
1	Usage Log;2011-05-05 21:04:25;;;;1;Navigation to 2
1	Usage Log;2011-05-05 21:04:29;;;;2;Navigation to 0
1	Usage Log;2011-05-05 21:04:29;;;;2;Navigation to 0
1	Blood Glucose;2011-05-06 05:44:45;10.9;;;;
1	Usage Log;2011-05-06 06:33:21;;;;-1;Closing datahandler!
1	Usage Log;2011-05-06 06:33:21;;;;-1;Closing datahandler!
1	Usage Log;2011-05-06 06:33:25;;;;-1;Backup completed
1	Usage Log;2011-05-06 06:33:26;;;;0;Navigation to 1
1	Usage Log;2011-05-06 06:34:26;;;;1;Navigation to 2
1	Usage Log;2011-05-06 06:43:24;;;;2;Navigation to 1
1	Blood Glucose;2011-05-06 12:05:16;9.2;;;;
1	Usage Log;2011-05-06 12:48:34;;;;-1;Navigation to 0
1	Usage Log;2011-05-06 12:54:07;;;;0;Navigation to 1
1	Usage Log;2011-05-06 12:55:04;;;;1;Navigation to 2
1	Usage Log;2011-05-06 12:55:10;;;;2;Navigation to 1
1	Usage Log;2011-05-06 12:58:49;;;;1;Navigation to 0
1	Blood Glucose;2011-05-06 19:04:50;7.2;;;;
1	Usage Log;2011-05-06 19:53:40;;;;0;Navigation to 1
1	Usage Log;2011-05-06 20:03:45;;;;1;Navigation to 2
1	Usage Log;2011-05-06 20:20:20;;;;2;Navigation to 1
1	Usage Log;2011-05-06 20:20:30;;;;1;Navigation to 2
1	Usage Log;2011-05-06 20:20:30;;;;1;Navigation to 2
1	Blood Glucose;2011-05-07 14:42:54;11.4;;;;
1	Usage Log;2011-05-07 15:31:36;;;;-1;Closing datahandler!
1	Usage Log;2011-05-07 15:31:36;;;;-1;Closing datahandler!
1	Usage Log;2011-05-07 15:31:40;;;;-1;Backup completed
1	Usage Log;2011-05-07 15:31:41;;;;2;Navigation to 1
1	Usage Log;2011-05-07 15:33:47;;;;1;Navigation to 2
1	Usage Log;2011-05-07 15:33:51;;;;2;Navigation to 1
1	Usage Log;2011-05-07 15:33:52;;;;1;Navigation to 0
1	Food;2011-05-07 15:33:55;;FOOD_LOWCARB_DRINK;;;
1	Food;2011-05-07 15:33:55;;FOOD_LOWCARB_DRINK;;;
1	Food;2011-05-07 15:33:55;;FOOD_LOWCARB_DRINK;;;
1	Food;2011-05-07 15:33:55;;FOOD_HICARB_MEAL;;;
1	Food;2011-05-07 15:33:55;;FOOD_HICARB_SNACK;;;
1	Usage Log;2011-05-07 15:33:55;;;;0;Navigation to 10
1	Usage Log;2011-05-07 15:34:10;;;;10;Navigation to 11
1	Usage Log;2011-05-07 15:34:18;;;;11;Navigation to 12
1	Usage Log;2011-05-07 15:34:23;;;;12;Navigation to 0
1	Blood Glucose;2011-05-07 20:34:09;9.1;;;;
1	Usage Log;2011-05-07 21:26:19;;;;0;Navigation to 1
1	Usage Log;2011-05-07 21:28:48;;;;1;Navigation to 0
1	Usage Log;2011-05-07 21:28:50;;;;0;Navigation to 1
1	Usage Log;2011-05-07 21:28:50;;;;0;Navigation to 1
1	Usage Log;2011-05-07 21:28:52;;;;1;Navigation to 2
1	Usage Log;2011-05-07 21:28:52;;;;1;Navigation to 2
1	Usage Log;2011-05-07 21:29:00;;;;2;Navigation to 1
1	Usage Log;2011-05-07 21:29:00;;;;2;Navigation to 1
1	Blood Glucose;2011-05-08 08:39:28;11.6;;;;
1	Usage Log;2011-05-08 09:27:58;;;;-1;Closing datahandler!
1	Usage Log;2011-05-08 09:27:58;;;;-1;Closing datahandler!
1	Usage Log;2011-05-08 09:28:02;;;;-1;Backup completed
1	Usage Log;2011-05-08 09:58:19;;;;1;Navigation to 2
1	Usage Log;2011-05-08 09:58:22;;;;2;Navigation to 1
1	Usage Log;2011-05-08 09:58:26;;;;1;Navigation to 0
1	Blood Glucose;2011-05-08 12:05:59;9.6;;;;
1	Usage Log;2011-05-08 12:54:32;;;;0;Navigation to 1
1	Usage Log;2011-05-08 13:57:05;;;;1;Navigation to 2
1	Usage Log;2011-05-08 13:57:07;;;;2;Navigation to 0
1	Blood Glucose;2011-05-08 17:22:06;13.5;;;;
1	Usage Log;2011-05-08 18:10:39;;;;0;Navigation to 1
1	Usage Log;2011-05-08 18:18:24;;;;1;Navigation to 2
1	Usage Log;2011-05-08 18:18:28;;;;2;Navigation to 1
1	Usage Log;2011-05-08 18:18:28;;;;2;Navigation to 1
1	Usage Log;2011-05-08 18:18:31;;;;1;Navigation to 0
1	Usage Log;2011-05-08 18:18:31;;;;1;Navigation to 0
1	Food;2011-05-08 18:18:33;;FOOD_LOWCARB_DRINK;;;
1	Food;2011-05-08 18:18:33;;FOOD_LOWCARB_DRINK;;;
1	Food;2011-05-08 18:18:33;;FOOD_LOWCARB_DRINK;;;
1	Food;2011-05-08 18:18:33;;FOOD_HICARB_DRINK;;;
1	Food;2011-05-08 18:18:33;;FOOD_LOWCARB_MEAL;;;
1	Food;2011-05-08 18:18:33;;FOOD_HICARB_MEAL;;;
1	Food;2011-05-08 18:18:33;;FOOD_HICARB_SNACK;;;
1	Usage Log;2011-05-08 18:18:33;;;;0;Navigation to 10
1	Usage Log;2011-05-08 18:18:33;;;;0;Navigation to 10
1	Usage Log;2011-05-08 18:18:45;;;;10;Navigation to 11
1	Usage Log;2011-05-08 18:18:45;;;;10;Navigation to 11
1	Usage Log;2011-05-08 18:18:54;;;;11;Navigation to 0
1	Usage Log;2011-05-08 18:18:54;;;;11;Navigation to 0
1	Blood Glucose;2011-05-08 20:43:18;10.8;;;;
1	Blood Glucose;2011-05-08 21:11:04;10.5;;;;
1	Usage Log;2011-05-08 21:31:46;;;;-1;Closing datahandler!
1	Usage Log;2011-05-08 21:31:46;;;;-1;Closing datahandler!
1	Usage Log;2011-05-08 21:31:50;;;;-1;Backup completed
1	Usage Log;2011-05-08 21:31:51;;;;0;Navigation to 1
1	Usage Log;2011-05-08 21:35:27;;;;1;Navigation to 2
1	Usage Log;2011-05-08 21:35:29;;;;2;Navigation to 1
1	Usage Log;2011-05-08 21:35:31;;;;1;Navigation to 0
1	Food;2011-05-08 21:35:33;;FOOD_LOWCARB_DRINK;;;
1	Food;2011-05-08 21:35:33;;FOOD_LOWCARB_DRINK;;;
1	Food;2011-05-08 21:35:33;;FOOD_LOWCARB_DRINK;;;
1	Food;2011-05-08 21:35:33;;FOOD_LOWCARB_MEAL;;;
1	Usage Log;2011-05-08 21:35:33;;;;0;Navigation to 10
1	Usage Log;2011-05-08 21:35:42;;;;10;Navigation to 11
1	Usage Log;2011-05-08 21:35:51;;;;11;Navigation to 0
1	Usage Log;2011-05-08 21:59:37;;;;0;Navigation to 1
1	Usage Log;2011-05-08 22:03:36;;;;1;Navigation to 2
1	Usage Log;2011-05-08 22:03:39;;;;2;Navigation to 0
1	Food;2011-05-08 22:03:41;;FOOD_LOWCARB_DRINK;;;
1	Food;2011-05-08 22:03:41;;FOOD_LOWCARB_DRINK;;;
1	Usage Log;2011-05-08 22:03:41;;;;0;Navigation to 10
1	Usage Log;2011-05-08 22:03:47;;;;10;Navigation to 11
1	Usage Log;2011-05-08 22:03:54;;;;11;Navigation to 0
1	Blood Glucose;2011-05-09 04:20:45;10.3;;;;
1	Usage Log;2011-05-09 05:09:17;;;;0;Navigation to 1
1	Usage Log;2011-05-09 05:50:31;;;;1;Navigation to 2
1	Blood Glucose;2011-05-09 10:02:31;7.6;;;;
1	Usage Log;2011-05-09 10:50:56;;;;-1;Closing datahandler!
1	Usage Log;2011-05-09 10:50:56;;;;-1;Closing datahandler!
1	Usage Log;2011-05-09 10:51:01;;;;2;Navigation to 1
1	Usage Log;2011-05-09 10:51:01;;;;-1;Backup completed
1	Usage Log;2011-05-09 10:51:52;;;;1;Navigation to 2
1	Usage Log;2011-05-09 10:51:54;;;;2;Navigation to 1
1	Usage Log;2011-05-09 10:51:57;;;;1;Navigation to 0
1	Food;2011-05-09 10:52:00;;FOOD_LOWCARB_DRINK;;;
1	Food;2011-05-09 10:52:00;;FOOD_LOWCARB_DRINK;;;
1	Food;2011-05-09 10:52:00;;FOOD_LOWCARB_MEAL;;;
1	Usage Log;2011-05-09 10:52:00;;;;0;Navigation to 10
1	Usage Log;2011-05-09 10:52:13;;;;10;Navigation to 11
1	Usage Log;2011-05-09 10:52:23;;;;11;Navigation to 3
1	Usage Log;2011-05-09 10:52:44;;;;3;Navigation to 11
1	Usage Log;2011-05-09 10:52:44;;;;3;FOOD: User edited food overview period for smiley face GUI
1	Usage Log;2011-05-09 10:52:52;;;;11;Navigation to 0
1	Blood Glucose;2011-05-09 16:32:31;6.8;;;;
1	Usage Log;2011-05-09 17:21:11;;;;0;Navigation to 1
1	Usage Log;2011-05-09 17:21:14;;;;1;Navigation to 2
1	Usage Log;2011-05-09 17:21:16;;;;2;Navigation to 0
1	Blood Glucose;2011-05-09 20:01:37;11.2;;;;
1	Usage Log;2011-05-09 20:50:19;;;;0;Navigation to 1
1	Usage Log;2011-05-09 21:00:16;;;;1;Navigation to 2
1	Usage Log;2011-05-09 21:00:23;;;;2;Navigation to 1
1	Usage Log;2011-05-09 21:32:32;;;;1;Navigation to 2
1	Usage Log;2011-05-09 21:32:33;;;;2;Navigation to 0
1	Usage Log;2011-05-09 21:32:33;;;;2;Navigation to 0
1	Blood Glucose;2011-05-10 07:02:13;9.1;;;;
1	Usage Log;2011-05-10 08:01:16;;;;-1;Closing datahandler!
1	Usage Log;2011-05-10 08:01:16;;;;-1;Closing datahandler!
1	Usage Log;2011-05-10 08:01:21;;;;0;Navigation to 1
1	Usage Log;2011-05-10 08:01:21;;;;-1;Backup completed
1	Usage Log;2011-05-10 08:04:18;;;;1;Navigation to 2
1	Usage Log;2011-05-10 08:04:24;;;;2;Navigation to 0
1	Blood Glucose;2011-05-10 10:14:54;9.8;;;;
1	Usage Log;2011-05-10 11:03:19;;;;0;Navigation to 1
1	Usage Log;2011-05-10 11:14:57;;;;1;Navigation to 0
1	Blood Glucose;2011-05-10 13:02:31;7.7;;;;
1	Usage Log;2011-05-10 13:51:25;;;;0;Navigation to 1
1	Usage Log;2011-05-10 13:54:12;;;;1;Navigation to 2
1	Usage Log;2011-05-10 13:54:28;;;;2;Navigation to 1
1	Usage Log;2011-05-10 13:54:30;;;;1;Navigation to 2
1	Usage Log;2011-05-10 13:54:32;;;;2;Navigation to 0
1	Blood Glucose;2011-05-10 14:46:32;7.6;;;;
1	Usage Log;2011-05-10 15:35:03;;;;0;Navigation to 1
1	Usage Log;2011-05-10 15:35:44;;;;1;Navigation to 2
1	Usage Log;2011-05-10 15:35:44;;;;1;Navigation to 2
1	Usage Log;2011-05-10 15:35:47;;;;2;Navigation to 0
1	Usage Log;2011-05-10 15:35:47;;;;2;Navigation to 0
1	Blood Glucose;2011-05-10 20:28:06;8.0;;;;
1	Usage Log;2011-05-10 21:16:54;;;;-1;Closing datahandler!
1	Usage Log;2011-05-10 21:16:54;;;;-1;Closing datahandler!
1	Usage Log;2011-05-10 21:16:57;;;;-1;Backup completed
1	Usage Log;2011-05-10 21:16:58;;;;0;Navigation to 1
1	Usage Log;2011-05-10 21:50:13;;;;1;Navigation to 2
1	Usage Log;2011-05-10 21:50:20;;;;2;Navigation to 0
1	Blood Glucose;2011-05-11 07:03:14;10.2;;;;
1	Usage Log;2011-05-11 07:51:38;;;;0;Navigation to 1
1	Usage Log;2011-05-11 08:14:47;;;;1;Navigation to 2
1	Usage Log;2011-05-11 08:14:50;;;;2;Navigation to 0
1	Usage Log;2011-05-11 08:14:50;;;;2;Navigation to 0
1	Blood Glucose;2011-05-11 13:43:40;11.1;;;;
1	Usage Log;2011-05-11 14:31:58;;;;-1;Closing datahandler!
1	Usage Log;2011-05-11 14:31:58;;;;-1;Closing datahandler!
1	Usage Log;2011-05-11 14:32:03;;;;0;Navigation to 1
1	Usage Log;2011-05-11 14:32:03;;;;-1;Backup completed
1	Usage Log;2011-05-11 14:40:39;;;;1;Navigation to 2
1	Usage Log;2011-05-11 14:40:41;;;;2;Navigation to 0
1	Blood Glucose;2011-05-11 18:39:46;9.6;;;;
1	Usage Log;2011-05-11 19:28:22;;;;0;Navigation to 1
1	Usage Log;2011-05-11 19:29:58;;;;1;Navigation to 2
1	Usage Log;2011-05-11 19:30:01;;;;2;Navigation to 0
1	Blood Glucose;2011-05-11 22:52:17;11.9;;;;
1	Usage Log;2011-05-11 23:40:55;;;;0;Navigation to 1
1	Blood Glucose;2011-05-12 06:20:07;10.5;;;;
1	Usage Log;2011-05-12 07:08:29;;;;-1;Closing datahandler!
1	Usage Log;2011-05-12 07:08:29;;;;-1;Closing datahandler!
1	Usage Log;2011-05-12 07:08:32;;;;-1;Backup completed
1	Usage Log;2011-05-12 08:28:37;;;;1;Navigation to 2
1	Usage Log;2011-05-12 08:28:42;;;;2;Navigation to 3
1	Usage Log;2011-05-12 08:28:50;;;;3;Navigation to 2
1	Usage Log;2011-05-12 08:28:50;;;;3;BG: User edited blood glucose period graph
1	Usage Log;2011-05-12 08:29:01;;;;2;Navigation to 0
1	Blood Glucose;2011-05-12 13:37:18;6.8;;;;
1	Usage Log;2011-05-12 14:25:41;;;;0;Navigation to 1
1	Usage Log;2011-05-12 14:29:15;;;;1;Navigation to 2
1	Blood Glucose;2011-05-12 16:59:48;7.4;;;;
1	Usage Log;2011-05-12 17:51:18;;;;2;Navigation to 1
1	Usage Log;2011-05-12 18:44:04;;;;1;Navigation to 0
1	Blood Glucose;2011-05-12 21:10:52;8.9;;;;
1	Usage Log;2011-05-12 21:59:12;;;;-1;Closing datahandler!
1	Usage Log;2011-05-12 21:59:12;;;;-1;Closing datahandler!
1	Usage Log;2011-05-12 21:59:16;;;;-1;Backup completed
1	Usage Log;2011-05-12 21:59:17;;;;0;Navigation to 1
1	Usage Log;2011-05-12 22:04:36;;;;1;Navigation to 2
1	Usage Log;2011-05-12 22:04:40;;;;2;Navigation to 1
1	Usage Log;2011-05-12 22:04:44;;;;1;Navigation to 0
1	Blood Glucose;2011-05-13 08:46:37;10.2;;;;
1	Usage Log;2011-05-13 09:34:56;;;;0;Navigation to 1
1	Usage Log;2011-05-13 09:40:51;;;;1;Navigation to 2
1	Usage Log;2011-05-13 09:40:53;;;;2;Navigation to 0
1	Usage Log;2011-05-13 09:40:53;;;;2;Navigation to 0
1	Blood Glucose;2011-05-13 11:16:24;7.8;;;;
1	Usage Log;2011-05-13 12:04:53;;;;-1;Closing datahandler!
1	Usage Log;2011-05-13 12:04:53;;;;-1;Closing datahandler!
1	Usage Log;2011-05-13 12:04:57;;;;0;Navigation to 1
1	Usage Log;2011-05-13 12:04:57;;;;-1;Backup completed
1	Usage Log;2011-05-13 12:41:24;;;;1;Navigation to 2
1	Usage Log;2011-05-13 12:41:44;;;;2;Navigation to 0
1	Blood Glucose;2011-05-13 16:59:16;8.5;;;;
1	Usage Log;2011-05-13 17:47:35;;;;0;Navigation to 1
1	Usage Log;2011-05-13 18:19:07;;;;1;Navigation to 2
1	Usage Log;2011-05-13 18:19:13;;;;2;Navigation to 1
1	Usage Log;2011-05-13 18:19:13;;;;2;Navigation to 1
1	Usage Log;2011-05-13 18:19:16;;;;1;Navigation to 0
1	Usage Log;2011-05-13 18:19:16;;;;1;Navigation to 0
1	Blood Glucose;2011-05-14 06:35:02;11.6;;;;
1	Usage Log;2011-05-14 07:23:15;;;;-1;Closing datahandler!
1	Usage Log;2011-05-14 07:23:15;;;;-1;Closing datahandler!
1	Usage Log;2011-05-14 07:23:19;;;;-1;Backup completed
1	Usage Log;2011-05-14 07:23:20;;;;0;Navigation to 1
1	Usage Log;2011-05-14 07:37:37;;;;1;Navigation to 2
1	Usage Log;2011-05-14 07:37:39;;;;2;Navigation to 0
1	Blood Glucose;2011-05-14 09:42:32;8.1;;;;
1	Usage Log;2011-05-14 10:30:50;;;;0;Navigation to 1
1	Usage Log;2011-05-14 11:02:16;;;;1;Navigation to 2
1	Usage Log;2011-05-14 11:02:27;;;;2;Navigation to 3
1	Usage Log;2011-05-14 11:02:34;;;;3;Navigation to 2
1	Usage Log;2011-05-14 11:02:34;;;;3;BG: User edited blood glucose period graph
1	Usage Log;2011-05-14 11:02:41;;;;2;Navigation to 1
1	Usage Log;2011-05-14 11:04:01;;;;1;Navigation to 2
1	Usage Log;2011-05-14 11:04:15;;;;2;Navigation to 0
1	Blood Glucose;2011-05-14 14:33:59;7.7;;;;
1	Usage Log;2011-05-14 15:27:28;;;;0;Navigation to 1
1	Usage Log;2011-05-14 16:03:05;;;;1;Navigation to 2
1	Usage Log;2011-05-14 16:03:08;;;;2;Navigation to 0
1	Usage Log;2011-05-14 16:03:08;;;;2;Navigation to 0
1	Blood Glucose;2011-05-14 22:47:39;10.4;;;;
1	Usage Log;2011-05-14 23:35:52;;;;-1;Closing datahandler!
1	Usage Log;2011-05-14 23:35:52;;;;-1;Closing datahandler!
1	Usage Log;2011-05-14 23:35:56;;;;0;Navigation to 1
1	Usage Log;2011-05-14 23:35:56;;;;-1;Backup completed
1	Usage Log;2011-05-14 23:49:27;;;;1;Navigation to 2
1	Usage Log;2011-05-14 23:49:29;;;;2;Navigation to 0
1	Blood Glucose;2011-05-15 09:04:29;9.8;;;;
1	Usage Log;2011-05-15 10:02:59;;;;0;Navigation to 1
1	Usage Log;2011-05-15 10:24:30;;;;1;Navigation to 2
1	Usage Log;2011-05-15 10:24:32;;;;2;Navigation to 0
1	Usage Log;2011-05-15 10:24:32;;;;2;Navigation to 0
1	Blood Glucose;2011-05-15 15:14:45;8.9;;;;
1	Usage Log;2011-05-15 16:03:56;;;;-1;Closing datahandler!
1	Usage Log;2011-05-15 16:03:56;;;;-1;Closing datahandler!
1	Usage Log;2011-05-15 16:04:00;;;;-1;Backup completed
1	Usage Log;2011-05-15 16:04:01;;;;0;Navigation to 1
1	Usage Log;2011-05-15 16:43:12;;;;1;Navigation to 2
1	Food;2011-05-15 16:43:24;;FOOD_LOWCARB_DRINK;;;
1	Food;2011-05-15 16:43:24;;FOOD_LOWCARB_DRINK;;;
1	Food;2011-05-15 16:43:24;;FOOD_LOWCARB_DRINK;;;
1	Food;2011-05-15 16:43:24;;FOOD_HICARB_DRINK;;;
1	Food;2011-05-15 16:43:24;;FOOD_HICARB_MEAL;;;
1	Food;2011-05-15 16:43:24;;FOOD_LOWCARB_SNACK;;;
1	Blood Glucose;2011-05-15 19:53:14;11.1;;;;
1	Usage Log;2011-05-15 20:21:29;;;;-1;Navigation to 0
1	Usage Log;2011-05-15 20:41:22;;;;0;Navigation to 1
1	Usage Log;2011-05-15 20:41:48;;;;1;Navigation to 2
1	Usage Log;2011-05-15 20:41:51;;;;2;Navigation to 0
1	Food;2011-05-15 20:41:53;;FOOD_LOWCARB_DRINK;;;
1	Food;2011-05-15 20:41:53;;FOOD_LOWCARB_DRINK;;;
1	Food;2011-05-15 20:41:53;;FOOD_LOWCARB_MEAL;;;
1	Food;2011-05-15 20:41:53;;FOOD_LOWCARB_SNACK;;;
1	Food;2011-05-15 20:41:53;;FOOD_LOWCARB_SNACK;;;
1	Usage Log;2011-05-15 20:41:53;;;;0;Navigation to 10
1	Usage Log;2011-05-15 20:42:02;;;;10;Navigation to 11
1	Usage Log;2011-05-15 20:42:11;;;;11;Navigation to 0
1	Blood Glucose;2011-05-16 03:43:11;10.6;;;;
1	Usage Log;2011-05-16 04:31:18;;;;0;Navigation to 1
1	Usage Log;2011-05-16 04:47:59;;;;1;Navigation to 2
1	Usage Log;2011-05-16 04:48:01;;;;2;Navigation to 0
1	Usage Log;2011-05-16 04:48:01;;;;2;Navigation to 0
1	Blood Glucose;2011-05-17 06:04:48;10.1;;;;
1	Usage Log;2011-05-17 06:53:37;;;;-1;Closing datahandler!
1	Usage Log;2011-05-17 06:53:37;;;;-1;Closing datahandler!
1	Usage Log;2011-05-17 06:53:41;;;;-1;Backup completed
1	Usage Log;2011-05-17 06:53:42;;;;0;Navigation to 1
1	Usage Log;2011-05-17 07:07:01;;;;1;Navigation to 2
1	Usage Log;2011-05-17 07:07:03;;;;2;Navigation to 0
1	Blood Glucose;2011-05-17 13:50:04;7.4;;;;
1	Usage Log;2011-05-17 14:38:10;;;;0;Navigation to 1
1	Usage Log;2011-05-17 14:48:49;;;;1;Navigation to 2
1	Usage Log;2011-05-17 14:48:55;;;;2;Navigation to 0
1	Food;2011-05-17 14:48:56;;FOOD_LOWCARB_DRINK;;;
1	Food;2011-05-17 14:48:56;;FOOD_LOWCARB_DRINK;;;
1	Food;2011-05-17 14:48:56;;FOOD_LOWCARB_DRINK;;;
1	Food;2011-05-17 14:48:56;;FOOD_LOWCARB_MEAL;;;
1	Food;2011-05-17 14:48:56;;FOOD_LOWCARB_MEAL;;;
1	Usage Log;2011-05-17 14:48:56;;;;0;Navigation to 10
1	Usage Log;2011-05-17 14:49:05;;;;10;Navigation to 11
1	Usage Log;2011-05-17 14:49:10;;;;11;Navigation to 0
1	Blood Glucose;2011-05-17 17:50:59;9.7;;;;
1	Usage Log;2011-05-17 18:39:04;;;;0;Navigation to 1
1	Usage Log;2011-05-17 18:50:16;;;;1;Navigation to 0
1	Usage Log;2011-05-17 18:50:17;;;;0;Navigation to 1
1	Usage Log;2011-05-17 18:50:17;;;;0;Navigation to 1
1	Usage Log;2011-05-17 18:50:19;;;;1;Navigation to 2
1	Usage Log;2011-05-17 18:50:19;;;;1;Navigation to 2
1	Usage Log;2011-05-17 18:50:20;;;;2;Navigation to 0
1	Usage Log;2011-05-17 18:50:20;;;;2;Navigation to 0
1	Blood Glucose;2011-05-18 05:55:12;10.7;;;;
1	Usage Log;2011-05-18 06:43:26;;;;-1;Closing datahandler!
1	Usage Log;2011-05-18 06:43:26;;;;-1;Closing datahandler!
1	Usage Log;2011-05-18 06:43:30;;;;0;Navigation to 1
1	Usage Log;2011-05-18 06:43:30;;;;-1;Backup completed
1	Usage Log;2011-05-18 07:04:08;;;;-1;Navigation to 0
1	Usage Log;2011-05-18 07:04:12;;;;0;Navigation to 1
1	Usage Log;2011-05-18 07:04:12;;;;0;Navigation to 1
1	Usage Log;2011-05-18 07:04:34;;;;1;Navigation to 2
1	Usage Log;2011-05-18 07:04:34;;;;1;Navigation to 2
1	Usage Log;2011-05-18 07:04:36;;;;2;Navigation to 0
1	Usage Log;2011-05-18 07:04:36;;;;2;Navigation to 0
1	Blood Glucose;2011-05-19 02:11:41;11.6;;;;
1	Usage Log;2011-05-19 02:59:36;;;;-1;Closing datahandler!
1	Usage Log;2011-05-19 02:59:36;;;;-1;Closing datahandler!
1	Usage Log;2011-05-19 02:59:40;;;;0;Navigation to 1
1	Usage Log;2011-05-19 02:59:40;;;;-1;Backup completed
1	Blood Glucose;2011-05-19 11:02:59;8.5;;;;
1	Usage Log;2011-05-19 11:51:05;;;;1;Navigation to 2
1	Usage Log;2011-05-19 11:51:06;;;;2;Navigation to 0
1	Usage Log;2011-05-19 11:51:06;;;;2;Navigation to 0
1	Blood Glucose;2011-05-19 19:59:06;6.8;;;;
1	Usage Log;2011-05-19 20:47:01;;;;-1;Closing datahandler!
1	Usage Log;2011-05-19 20:47:01;;;;-1;Closing datahandler!
1	Usage Log;2011-05-19 20:47:06;;;;0;Navigation to 1
1	Usage Log;2011-05-19 20:47:06;;;;-1;Backup completed
1	Usage Log;2011-05-19 21:04:43;;;;1;Navigation to 2
1	Usage Log;2011-05-19 21:04:46;;;;2;Navigation to 1
1	Usage Log;2011-05-19 21:04:51;;;;1;Navigation to 0
1	Food;2011-05-19 21:04:54;;FOOD_LOWCARB_DRINK;;;
1	Food;2011-05-19 21:04:54;;FOOD_LOWCARB_DRINK;;;
1	Food;2011-05-19 21:04:54;;FOOD_LOWCARB_DRINK;;;
1	Food;2011-05-19 21:04:54;;FOOD_LOWCARB_DRINK;;;
1	Food;2011-05-19 21:04:54;;FOOD_LOWCARB_DRINK;;;
1	Food;2011-05-19 21:04:54;;FOOD_LOWCARB_MEAL;;;
1	Food;2011-05-19 21:04:54;;FOOD_LOWCARB_MEAL;;;
1	Food;2011-05-19 21:04:54;;FOOD_LOWCARB_SNACK;;;
1	Food;2011-05-19 21:04:54;;FOOD_LOWCARB_SNACK;;;
1	Food;2011-05-19 21:04:54;;FOOD_LOWCARB_SNACK;;;
1	Food;2011-05-19 21:04:54;;FOOD_HICARB_SNACK;;;
1	Usage Log;2011-05-19 21:04:54;;;;0;Navigation to 10
1	Usage Log;2011-05-19 21:05:11;;;;10;Navigation to 11
1	Usage Log;2011-05-19 21:05:18;;;;11;Navigation to 0
1	Blood Glucose;2011-05-20 05:03:40;9.9;;;;
1	Usage Log;2011-05-20 05:51:38;;;;0;Navigation to 1
1	Usage Log;2011-05-20 05:52:16;;;;1;Navigation to 2
1	Usage Log;2011-05-20 05:52:16;;;;1;Navigation to 2
1	Usage Log;2011-05-20 05:52:18;;;;2;Navigation to 0
1	Usage Log;2011-05-20 05:52:18;;;;2;Navigation to 0
1	Usage Log;2011-05-20 09:36:51;;;;-1;Closing datahandler!
1	Usage Log;2011-05-20 09:36:51;;;;-1;Closing datahandler!
1	Usage Log;2011-05-20 09:36:54;;;;-1;Backup completed
1	Usage Log;2011-05-20 09:36:55;;;;0;Navigation to 4
1	Usage Log;2011-05-20 09:36:57;;;;4;Navigation to 0
1	Usage Log;2011-05-20 09:36:58;;;;0;Navigation to 1
1	Usage Log;2011-05-20 09:37:00;;;;1;Navigation to 2
1	Usage Log;2011-05-20 09:37:06;;;;2;Navigation to 1
1	Usage Log;2011-05-20 09:37:08;;;;1;Navigation to 0
1	Food;2011-05-20 09:37:09;;FOOD_LOWCARB_DRINK;;;
1	Food;2011-05-20 09:37:09;;FOOD_LOWCARB_DRINK;;;
1	Food;2011-05-20 09:37:09;;FOOD_LOWCARB_MEAL;;;
1	Usage Log;2011-05-20 09:37:09;;;;0;Navigation to 10
1	Usage Log;2011-05-20 09:37:18;;;;10;Navigation to 11
1	Usage Log;2011-05-20 09:37:23;;;;11;Navigation to 0
1	Blood Glucose;2011-05-20 13:04:01;10.1;;;;
1	Usage Log;2011-05-20 13:52:30;;;;0;Navigation to 1
1	Usage Log;2011-05-20 14:21:51;;;;1;Navigation to 2
1	Usage Log;2011-05-20 14:21:57;;;;2;Navigation to 1
1	Usage Log;2011-05-20 14:21:57;;;;2;Navigation to 1
1	Usage Log;2011-05-20 14:21:58;;;;1;Navigation to 0
1	Usage Log;2011-05-20 14:21:58;;;;1;Navigation to 0
1	Blood Glucose;2011-05-20 20:09:44;11.7;;;;
1	Blood Glucose;2011-05-21 06:09:11;8.9;;;;
1	Usage Log;2011-05-21 06:54:46;;;;-1;Closing datahandler!
1	Usage Log;2011-05-21 06:54:46;;;;-1;Closing datahandler!
1	Usage Log;2011-05-21 06:54:50;;;;0;Navigation to 1
1	Usage Log;2011-05-21 06:54:50;;;;-1;Backup completed
1	Usage Log;2011-05-21 07:38:46;;;;1;Navigation to 2
1	Usage Log;2011-05-21 07:38:50;;;;2;Navigation to 0
1	Food;2011-05-21 07:38:52;;FOOD_LOWCARB_DRINK;;;
1	Food;2011-05-21 07:38:52;;FOOD_LOWCARB_DRINK;;;
1	Food;2011-05-21 07:38:52;;FOOD_LOWCARB_DRINK;;;
1	Food;2011-05-21 07:38:52;;FOOD_LOWCARB_MEAL;;;
1	Usage Log;2011-05-21 07:38:52;;;;0;Navigation to 10
1	Usage Log;2011-05-21 07:39:01;;;;10;Navigation to 11
1	Usage Log;2011-05-21 07:39:05;;;;11;Navigation to 0
1	Blood Glucose;2011-05-21 10:42:12;10.6;;;;
1	Usage Log;2011-05-21 11:30:36;;;;0;Navigation to 1
1	Usage Log;2011-05-21 11:36:29;;;;1;Navigation to 2
1	Usage Log;2011-05-21 16:05:06;;;;-1;Navigation to 0
1	Usage Log;2011-05-22 01:04:17;;;;-1;Navigation to 0
1	Blood Glucose;2011-05-22 14:59:17;11.8;;;;
1	Blood Glucose;2011-05-22 20:02:53;11.1;;;;
1	Blood Glucose;2011-05-23 06:55:03;9.3;;;;
1	Blood Glucose;2011-05-23 16:31:21;9.2;;;;
1	Usage Log;2011-05-23 18:04:36;;;;-1;Navigation to 0
1	Usage Log;2011-05-23 18:04:42;;;;0;Navigation to 1
1	Usage Log;2011-05-23 18:04:53;;;;1;Navigation to 0
1	Usage Log;2011-05-23 18:05:34;;;;0;Navigation to 1
1	Usage Log;2011-05-23 18:06:07;;;;1;Navigation to 0
1	Usage Log;2011-05-23 18:06:11;;;;0;Navigation to 1
1	Usage Log;2011-05-23 18:15:49;;;;1;Navigation to 0
1	Usage Log;2011-05-23 18:16:19;;;;0;Navigation to 1
1	Usage Log;2011-05-23 18:17:52;;;;1;Navigation to 0
1	Usage Log;2011-05-23 23:13:21;;;;-1;Navigation to 0
1	Blood Glucose;2011-05-24 06:45:15;8.6;;;;
1	Blood Glucose;2011-05-24 16:15:30;12.2;;;;
1	Usage Log;2011-05-24 17:16:04;;;;-1;Navigation to 0
1	Food;2011-05-24 17:16:19;;FOOD_LOWCARB_DRINK;;;
1	Food;2011-05-24 17:16:19;;FOOD_LOWCARB_DRINK;;;
1	Food;2011-05-24 17:16:19;;FOOD_LOWCARB_DRINK;;;
1	Food;2011-05-24 17:16:19;;FOOD_HICARB_DRINK;;;
1	Food;2011-05-24 17:16:19;;FOOD_HICARB_DRINK;;;
1	Food;2011-05-24 17:16:19;;FOOD_LOWCARB_MEAL;;;
1	Food;2011-05-24 17:16:19;;FOOD_LOWCARB_MEAL;;;
1	Food;2011-05-24 17:16:19;;FOOD_HICARB_MEAL;;;
1	Food;2011-05-24 17:16:19;;FOOD_LOWCARB_SNACK;;;
1	Food;2011-05-24 17:16:19;;FOOD_LOWCARB_SNACK;;;
1	Usage Log;2011-05-24 17:16:19;;;;0;Navigation to 10
1	Usage Log;2011-05-24 17:16:32;;;;10;Navigation to 11
1	Usage Log;2011-05-24 17:16:37;;;;11;Navigation to 0
1	Usage Log;2011-05-24 17:43:41;;;;0;Navigation to 1
1	Usage Log;2011-05-24 17:43:57;;;;1;Navigation to 2
1	Usage Log;2011-05-24 17:44:00;;;;2;Navigation to 1
1	Usage Log;2011-05-24 17:44:11;;;;1;Navigation to 2
1	Usage Log;2011-05-24 17:44:14;;;;2;Navigation to 0
1	Usage Log;2011-05-24 17:46:41;;;;0;Navigation to 1
1	Usage Log;2011-05-24 17:47:19;;;;1;Navigation to 0
1	Usage Log;2011-05-24 17:47:20;;;;0;Navigation to 1
1	Usage Log;2011-05-24 17:47:23;;;;1;Navigation to 2
1	Usage Log;2011-05-24 17:47:37;;;;2;Navigation to 3
1	Usage Log;2011-05-24 17:47:59;;;;3;Navigation to 2
1	Usage Log;2011-05-24 17:47:59;;;;3;BG: User edited blood glucose period graph
1	Blood Glucose;2011-05-25 06:47:30;9.7;;;;
1	Usage Log;2011-05-25 09:40:14;;;;-1;Navigation to 0
1	Blood Glucose;2011-05-25 15:58:18;9.5;;;;
1	Usage Log;2011-05-25 16:37:37;;;;-1;Navigation to 0
1	Usage Log;2011-05-25 18:11:47;;;;-1;Navigation to 0
1	Usage Log;2011-05-25 18:12:30;;;;0;Navigation to 1
1	Usage Log;2011-05-25 18:12:35;;;;1;Navigation to 2
1	Usage Log;2011-05-25 18:12:37;;;;2;Navigation to 0
1	Usage Log;2011-05-25 18:14:16;;;;0;Navigation to 1
1	Usage Log;2011-05-25 18:18:06;;;;1;Navigation to 2
1	Food;2011-05-25 18:18:17;;FOOD_LOWCARB_DRINK;;;
1	Food;2011-05-25 18:18:17;;FOOD_LOWCARB_DRINK;;;
1	Food;2011-05-25 18:18:17;;FOOD_LOWCARB_DRINK;;;
1	Food;2011-05-25 18:18:17;;FOOD_LOWCARB_DRINK;;;
1	Food;2011-05-25 18:18:17;;FOOD_LOWCARB_DRINK;;;
1	Food;2011-05-25 18:18:17;;FOOD_HICARB_DRINK;;;
1	Food;2011-05-25 18:18:17;;FOOD_LOWCARB_MEAL;;;
1	Food;2011-05-25 18:18:17;;FOOD_LOWCARB_MEAL;;;
1	Food;2011-05-25 18:18:17;;FOOD_HICARB_MEAL;;;
1	Food;2011-05-25 18:18:17;;FOOD_LOWCARB_SNACK;;;
1	Blood Glucose;2011-05-26 06:45:26;9.9;;;;
1	Usage Log;2011-05-26 08:26:03;;;;-1;Navigation to 0
1	Usage Log;2011-05-26 08:28:21;;;;0;Navigation to 1
1	Usage Log;2011-05-26 08:29:54;;;;1;Navigation to 2
1	Blood Glucose;2011-05-26 16:22:37;9.5;;;;
1	Blood Glucose;2011-05-27 06:40:06;10.8;;;;
1	Usage Log;2011-05-27 08:27:15;;;;-1;Navigation to 0
1	Usage Log;2011-05-27 08:27:21;;;;0;Navigation to 1
1	Usage Log;2011-05-27 08:27:37;;;;1;Navigation to 2
1	Usage Log;2011-05-27 08:27:40;;;;2;Navigation to 0
1	Usage Log;2011-05-27 08:36:47;;;;0;Navigation to 1
1	Usage Log;2011-05-27 08:39:39;;;;1;Navigation to 2
1	Usage Log;2011-05-27 12:17:47;;;;-1;Navigation to 0
1	Usage Log;2011-05-27 12:18:54;;;;0;Navigation to 1
1	Usage Log;2011-05-27 12:20:31;;;;1;Navigation to 2
1	Blood Glucose;2011-05-27 14:21:52;8.9;;;;
1	Usage Log;2011-05-27 16:30:15;;;;-1;Navigation to 0
1	Usage Log;2011-05-27 16:30:23;;;;0;Navigation to 1
1	Usage Log;2011-05-27 16:30:31;;;;1;Navigation to 0
1	Food;2011-05-27 16:30:33;;FOOD_LOWCARB_DRINK;;;
1	Food;2011-05-27 16:30:33;;FOOD_LOWCARB_DRINK;;;
1	Food;2011-05-27 16:30:33;;FOOD_LOWCARB_DRINK;;;
1	Food;2011-05-27 16:30:33;;FOOD_HICARB_DRINK;;;
1	Food;2011-05-27 16:30:33;;FOOD_HICARB_DRINK;;;
1	Food;2011-05-27 16:30:33;;FOOD_LOWCARB_MEAL;;;
1	Food;2011-05-27 16:30:33;;FOOD_LOWCARB_MEAL;;;
1	Food;2011-05-27 16:30:33;;FOOD_LOWCARB_SNACK;;;
1	Food;2011-05-27 16:30:33;;FOOD_LOWCARB_SNACK;;;
1	Usage Log;2011-05-27 16:30:33;;;;0;Navigation to 10
1	Usage Log;2011-05-27 16:30:53;;;;10;Navigation to 11
1	Usage Log;2011-05-27 16:30:59;;;;11;Navigation to 0
1	Usage Log;2011-05-27 17:42:16;;;;0;Navigation to 1
1	Usage Log;2011-05-27 17:43:11;;;;1;Navigation to 2
1	Usage Log;2011-05-27 17:43:14;;;;2;Navigation to 1
1	Usage Log;2011-05-27 17:43:22;;;;1;Navigation to 2
1	Usage Log;2011-05-27 17:43:25;;;;2;Navigation to 1
1	Usage Log;2011-05-27 17:45:06;;;;1;Navigation to 2
1	Blood Glucose;2011-05-27 19:13:44;14.7;;;;
1	Blood Glucose;2011-05-27 21:16:06;9.2;;;;
1	Blood Glucose;2011-05-28 06:51:26;8.6;;;;
1	Usage Log;2011-05-28 08:20:14;;;;-1;Navigation to 0
1	Usage Log;2011-05-28 08:20:38;;;;0;Navigation to 1
1	Usage Log;2011-05-28 08:20:55;;;;1;Navigation to 0
1	Usage Log;2011-05-28 08:24:28;;;;0;Navigation to 1
1	Usage Log;2011-05-28 09:46:11;;;;-1;Navigation to 0
1	Blood Glucose;2011-05-28 10:32:18;8.2;;;;
1	Usage Log;2011-05-28 11:42:31;;;;-1;Navigation to 0
1	Blood Glucose;2011-05-28 15:56:55;7.7;;;;
1	Usage Log;2011-05-28 17:42:55;;;;-1;Navigation to 0
1	Usage Log;2011-05-28 17:43:00;;;;0;Navigation to 1
1	Usage Log;2011-05-28 17:43:07;;;;1;Navigation to 2
1	Usage Log;2011-05-28 17:43:08;;;;2;Navigation to 3
1	Usage Log;2011-05-28 17:43:10;;;;3;Navigation to 2
1	Usage Log;2011-05-28 17:43:10;;;;3;BG: User edited blood glucose period graph
1	Usage Log;2011-05-28 17:43:30;;;;2;Navigation to 1
1	Usage Log;2011-05-28 17:43:34;;;;1;Navigation to 0
1	Food;2011-05-28 17:43:36;;FOOD_LOWCARB_DRINK;;;
1	Food;2011-05-28 17:43:36;;FOOD_LOWCARB_DRINK;;;
1	Food;2011-05-28 17:43:36;;FOOD_LOWCARB_DRINK;;;
1	Food;2011-05-28 17:43:36;;FOOD_LOWCARB_DRINK;;;
1	Food;2011-05-28 17:43:36;;FOOD_HICARB_DRINK;;;
1	Food;2011-05-28 17:43:36;;FOOD_HICARB_DRINK;;;
1	Food;2011-05-28 17:43:36;;FOOD_LOWCARB_MEAL;;;
1	Food;2011-05-28 17:43:36;;FOOD_HICARB_MEAL;;;
1	Food;2011-05-28 17:43:36;;FOOD_LOWCARB_SNACK;;;
1	Food;2011-05-28 17:43:36;;FOOD_LOWCARB_SNACK;;;
1	Usage Log;2011-05-28 17:43:36;;;;0;Navigation to 10
1	Usage Log;2011-05-28 17:43:51;;;;10;Navigation to 11
1	Usage Log;2011-05-28 17:44:00;;;;11;Navigation to 12
1	Food;2011-05-28 17:44:07;;FOOD_LOWCARB_DRINK;;;
1	Food;2011-05-28 17:44:07;;FOOD_LOWCARB_DRINK;;;
1	Food;2011-05-28 17:44:07;;FOOD_LOWCARB_MEAL;;;
1	Usage Log;2011-05-28 21:54:30;;;;-1;Navigation to 0
1	Usage Log;2011-05-28 21:57:01;;;;0;Navigation to 1
1	Usage Log;2011-05-28 21:57:47;;;;2;Navigation to 1
1	Usage Log;2011-05-28 21:57:47;;;;1;Navigation to 2
1	Usage Log;2011-05-28 21:58:03;;;;1;Navigation to 2
1	Blood Glucose;2011-05-29 06:36:18;10.9;;;;
1	Usage Log;2011-05-29 08:41:59;;;;-1;Navigation to 0
1	Usage Log;2011-05-29 08:43:04;;;;0;Navigation to 1
1	Usage Log;2011-05-29 08:45:23;;;;1;Navigation to 2
1	Usage Log;2011-05-29 08:45:27;;;;2;Navigation to 0
1	Food;2011-05-29 09:34:23;;FOOD_LOWCARB_DRINK;;;
1	Food;2011-05-29 09:34:23;;FOOD_LOWCARB_DRINK;;;
1	Food;2011-05-29 09:34:23;;FOOD_HICARB_DRINK;;;
1	Food;2011-05-29 09:34:23;;FOOD_LOWCARB_MEAL;;;
1	Usage Log;2011-05-29 09:34:23;;;;0;Navigation to 10
1	Blood Glucose;2011-05-29 10:41:22;10.3;;;;
1	Blood Glucose;2011-05-29 14:35:32;9.8;;;;
1	Usage Log;2011-05-29 17:14:27;;;;-1;Navigation to 0
1	Usage Log;2011-05-29 17:14:32;;;;0;Navigation to 1
1	Usage Log;2011-05-29 17:14:41;;;;1;Navigation to 2
1	Usage Log;2011-05-29 17:14:43;;;;2;Navigation to 0
1	Usage Log;2011-05-29 17:20:18;;;;0;Navigation to 1
1	Food;2011-05-29 17:20:25;;FOOD_LOWCARB_DRINK;;;
1	Food;2011-05-29 17:20:25;;FOOD_LOWCARB_DRINK;;;
1	Food;2011-05-29 17:20:25;;FOOD_LOWCARB_DRINK;;;
1	Food;2011-05-29 17:20:25;;FOOD_HICARB_DRINK;;;
1	Food;2011-05-29 17:20:25;;FOOD_LOWCARB_MEAL;;;
1	Food;2011-05-29 17:20:54;;FOOD_LOWCARB_DRINK;;;
1	Food;2011-05-29 17:20:54;;FOOD_LOWCARB_DRINK;;;
1	Food;2011-05-29 17:20:54;;FOOD_LOWCARB_MEAL;;;
1	Food;2011-05-29 17:20:54;;FOOD_LOWCARB_SNACK;;;
1	Food;2011-05-29 17:20:54;;FOOD_LOWCARB_SNACK;;;
1	Usage Log;2011-05-29 18:36:40;;;;-1;Navigation to 0
1	Usage Log;2011-05-29 18:36:42;;;;0;Navigation to 19
1	Usage Log;2011-05-29 18:36:44;;;;19;Navigation to 0
1	Usage Log;2011-05-29 18:42:45;;;;0;Navigation to 1
1	Blood Glucose;2011-05-29 20:04:35;9.2;;;;
1	Blood Glucose;2011-05-30 06:53:19;9.6;;;;
1	Usage Log;2011-05-30 08:33:33;;;;-1;Navigation to 0
1	Usage Log;2011-05-30 08:34:09;;;;0;Navigation to 1
1	Usage Log;2011-05-30 08:38:02;;;;1;Navigation to 2
1	Blood Glucose;2011-05-30 15:58:54;10.4;;;;
1	Usage Log;2011-05-30 16:04:58;;;;-1;Navigation to 0
1	Blood Glucose;2011-05-30 20:28:01;11.3;;;;
1	Blood Glucose;2011-05-31 06:49:08;10.7;;;;
1	Usage Log;2011-05-31 08:31:02;;;;-1;Navigation to 0
1	Usage Log;2011-05-31 08:32:28;;;;0;Navigation to 1
1	Usage Log;2011-05-31 08:36:36;;;;1;Navigation to 2
1	Food;2011-05-31 08:36:47;;FOOD_LOWCARB_DRINK;;;
1	Food;2011-05-31 08:36:47;;FOOD_LOWCARB_DRINK;;;
1	Food;2011-05-31 08:36:47;;FOOD_HICARB_DRINK;;;
1	Food;2011-05-31 08:36:47;;FOOD_LOWCARB_MEAL;;;
1	Food;2011-05-31 08:36:47;;FOOD_HICARB_MEAL;;;
1	Food;2011-05-31 08:36:47;;FOOD_LOWCARB_SNACK;;;
1	Blood Glucose;2011-05-31 14:19:46;11.9;;;;
1	Usage Log;2011-05-31 16:17:42;;;;-1;Navigation to 0
1	Usage Log;2011-05-31 16:19:19;;;;0;Navigation to 1
1	Blood Glucose;2011-05-31 20:27:14;8.6;;;;
1	Blood Glucose;2011-06-01 06:47:19;9.5;;;;
1	Usage Log;2011-06-01 13:34:55;;;;-1;Navigation to 0
1	Blood Glucose;2011-06-01 14:31:19;7.8;;;;
1	Usage Log;2011-06-01 16:33:34;;;;-1;Navigation to 0
1	Usage Log;2011-06-01 16:33:41;;;;0;Navigation to 1
1	Usage Log;2011-06-01 16:33:48;;;;1;Navigation to 2
1	Usage Log;2011-06-01 16:33:56;;;;2;Navigation to 1
1	Usage Log;2011-06-01 16:34:16;;;;1;Navigation to 2
1	Usage Log;2011-06-01 16:34:22;;;;2;Navigation to 0
1	Food;2011-06-01 16:34:33;;FOOD_LOWCARB_DRINK;;;
1	Food;2011-06-01 16:34:33;;FOOD_LOWCARB_DRINK;;;
1	Food;2011-06-01 16:34:33;;FOOD_LOWCARB_DRINK;;;
1	Food;2011-06-01 16:34:33;;FOOD_LOWCARB_DRINK;;;
1	Food;2011-06-01 16:34:33;;FOOD_HICARB_DRINK;;;
1	Food;2011-06-01 16:34:33;;FOOD_LOWCARB_MEAL;;;
1	Food;2011-06-01 16:34:33;;FOOD_LOWCARB_MEAL;;;
1	Food;2011-06-01 16:34:33;;FOOD_LOWCARB_SNACK;;;
1	Usage Log;2011-06-01 16:34:33;;;;0;Navigation to 10
1	Usage Log;2011-06-01 16:34:44;;;;10;Navigation to 11
1	Usage Log;2011-06-01 16:35:15;;;;11;Navigation to 0
1	Usage Log;2011-06-01 16:35:16;;;;0;Navigation to 1
1	Usage Log;2011-06-01 16:35:42;;;;1;Navigation to 2
1	Usage Log;2011-06-01 16:35:52;;;;2;Navigation to 1
1	Usage Log;2011-06-01 18:12:15;;;;-1;Navigation to 0
1	Blood Glucose;2011-06-01 21:34:40;12.0;;;;
1	Blood Glucose;2011-06-01 21:37:35;11.8;;;;
1	Blood Glucose;2011-06-02 06:39:20;10.7;;;;
1	Blood Glucose;2011-06-02 14:47:55;9.9;;;;
1	Blood Glucose;2011-06-02 21:10:24;13.4;;;;
1	Blood Glucose;2011-06-03 06:39:13;10.5;;;;
1	Blood Glucose;2011-06-03 10:37:52;10.9;;;;
1	Usage Log;2011-06-03 12:25:36;;;;-1;Navigation to 0
1	Food;2011-06-03 12:26:18;;FOOD_LOWCARB_DRINK;;;
1	Food;2011-06-03 12:26:18;;FOOD_LOWCARB_DRINK;;;
1	Food;2011-06-03 12:26:18;;FOOD_LOWCARB_DRINK;;;
1	Food;2011-06-03 12:26:18;;FOOD_LOWCARB_DRINK;;;
1	Food;2011-06-03 12:26:18;;FOOD_HICARB_DRINK;;;
1	Food;2011-06-03 12:26:18;;FOOD_LOWCARB_MEAL;;;
1	Food;2011-06-03 12:26:18;;FOOD_LOWCARB_MEAL;;;
1	Food;2011-06-03 12:26:18;;FOOD_LOWCARB_SNACK;;;
1	Blood Glucose;2011-06-03 14:18:12;10.5;;;;
1	Usage Log;2011-06-03 16:04:02;;;;-1;Navigation to 0
1	Usage Log;2011-06-03 16:04:11;;;;0;Navigation to 1
1	Usage Log;2011-06-03 16:04:20;;;;1;Navigation to 2
1	Usage Log;2011-06-03 16:04:28;;;;2;Navigation to 1
1	Usage Log;2011-06-03 16:06:07;;;;1;Navigation to 2
1	Blood Glucose;2011-06-03 21:18:07;13.4;;;;
1	Blood Glucose;2011-06-04 05:27:54;13.3;;;;
1	Blood Glucose;2011-06-05 07:36:54;9.9;;;;
1	Usage Log;2011-06-05 08:22:07;;;;-1;Navigation to 0
1	Usage Log;2011-06-05 08:23:25;;;;0;Navigation to 1
1	Usage Log;2011-06-05 08:23:33;;;;1;Navigation to 2
1	Usage Log;2011-06-05 08:24:42;;;;2;Navigation to 1
1	Usage Log;2011-06-05 08:25:34;;;;1;Navigation to 2
1	Usage Log;2011-06-05 08:25:37;;;;2;Navigation to 0
1	Food;2011-06-05 08:25:39;;FOOD_LOWCARB_DRINK;;;
1	Food;2011-06-05 08:25:39;;FOOD_LOWCARB_DRINK;;;
1	Food;2011-06-05 08:25:39;;FOOD_LOWCARB_MEAL;;;
1	Food;2011-06-05 08:25:39;;FOOD_LOWCARB_SNACK;;;
1	Usage Log;2011-06-05 08:25:39;;;;0;Navigation to 10
1	Usage Log;2011-06-05 08:25:46;;;;10;Navigation to 11
1	Blood Glucose;2011-06-05 13:43:38;11.1;;;;
1	Blood Glucose;2011-06-06 08:23:11;10.9;;;;
1	Usage Log;2011-06-06 09:08:18;;;;-1;Closing datahandler!
1	Usage Log;2011-06-06 09:08:18;;;;-1;Closing datahandler!
1	Usage Log;2011-06-06 09:08:22;;;;-1;Backup completed
1	Usage Log;2011-06-06 09:08:23;;;;11;Navigation to 1
1	Usage Log;2011-06-06 09:12:17;;;;1;Navigation to 2
1	Food;2011-06-06 09:12:21;;FOOD_LOWCARB_DRINK;;;
1	Food;2011-06-06 09:12:21;;FOOD_LOWCARB_DRINK;;;
1	Food;2011-06-06 09:12:21;;FOOD_LOWCARB_DRINK;;;
1	Food;2011-06-06 09:12:21;;FOOD_LOWCARB_MEAL;;;
1	Food;2011-06-06 09:12:21;;FOOD_LOWCARB_SNACK;;;
1	Food;2011-06-06 09:12:21;;FOOD_HICARB_SNACK;;;
1	Usage Log;2011-06-06 16:46:58;;;;-1;Navigation to 0
1	Blood Glucose;2011-06-06 18:51:46;10.2;;;;
1	Usage Log;2011-06-06 19:39:33;;;;0;Navigation to 1
1	Usage Log;2011-06-06 20:54:28;;;;1;Navigation to 2
1	Usage Log;2011-06-06 20:54:30;;;;2;Navigation to 0
1	Food;2011-06-06 20:54:32;;FOOD_LOWCARB_DRINK;;;
1	Food;2011-06-06 20:54:32;;FOOD_LOWCARB_DRINK;;;
1	Food;2011-06-06 20:54:32;;FOOD_LOWCARB_DRINK;;;
1	Food;2011-06-06 20:54:32;;FOOD_LOWCARB_MEAL;;;
1	Food;2011-06-06 20:54:32;;FOOD_LOWCARB_MEAL;;;
1	Food;2011-06-06 20:54:32;;FOOD_LOWCARB_SNACK;;;
1	Usage Log;2011-06-06 20:54:32;;;;0;Navigation to 10
1	Usage Log;2011-06-06 20:54:42;;;;10;Navigation to 11
1	Usage Log;2011-06-06 20:54:49;;;;11;Navigation to 0
1	Usage Log;2011-06-06 20:54:52;;;;0;Navigation to 10
1	Usage Log;2011-06-06 20:54:56;;;;10;Navigation to 11
1	Usage Log;2011-06-06 20:54:57;;;;11;Navigation to 3
1	Usage Log;2011-06-06 20:55:07;;;;3;Navigation to 11
1	Usage Log;2011-06-06 20:55:07;;;;3;FOOD: User edited food overview period for smiley face GUI
1	Usage Log;2011-06-06 20:55:13;;;;11;Navigation to 0
1	Usage Log;2011-06-06 20:55:15;;;;0;Navigation to 1
1	Usage Log;2011-06-06 20:55:19;;;;1;Navigation to 0
1	Blood Glucose;2011-06-06 22:08:26;10.7;;;;
1	Usage Log;2011-06-06 22:56:16;;;;0;Navigation to 1
1	Usage Log;2011-06-06 22:57:44;;;;1;Navigation to 0
1	Blood Glucose;2011-06-07 08:13:33;9.3;;;;
1	Usage Log;2011-06-07 09:01:13;;;;-1;Closing datahandler!
1	Usage Log;2011-06-07 09:01:13;;;;-1;Closing datahandler!
1	Usage Log;2011-06-07 09:01:17;;;;0;Navigation to 1
1	Usage Log;2011-06-07 09:01:17;;;;-1;Backup completed
1	Usage Log;2011-06-07 09:08:44;;;;1;Navigation to 2
1	Usage Log;2011-06-07 09:08:46;;;;2;Navigation to 0
1	Food;2011-06-07 09:08:48;;FOOD_LOWCARB_DRINK;;;
1	Food;2011-06-07 09:08:48;;FOOD_LOWCARB_DRINK;;;
1	Food;2011-06-07 09:08:48;;FOOD_LOWCARB_MEAL;;;
1	Food;2011-06-07 09:08:48;;FOOD_LOWCARB_SNACK;;;
1	Usage Log;2011-06-07 09:08:48;;;;0;Navigation to 10
1	Usage Log;2011-06-07 09:08:54;;;;10;Navigation to 11
1	Usage Log;2011-06-07 09:08:58;;;;11;Navigation to 0
1	Blood Glucose;2011-06-07 13:04:34;11.1;;;;
1	Usage Log;2011-06-07 13:52:22;;;;0;Navigation to 1
1	Usage Log;2011-06-07 14:06:26;;;;1;Navigation to 2
1	Usage Log;2011-06-07 14:06:28;;;;2;Navigation to 0
1	Blood Glucose;2011-06-07 15:17:07;7.6;;;;
1	Usage Log;2011-06-07 16:14:09;;;;0;Navigation to 1
1	Usage Log;2011-06-07 16:38:38;;;;1;Navigation to 2
1	Usage Log;2011-06-07 16:38:40;;;;2;Navigation to 0
1	Blood Glucose;2011-06-07 18:01:10;7.3;;;;
1	Usage Log;2011-06-07 18:49:22;;;;0;Navigation to 1
1	Usage Log;2011-06-07 20:53:35;;;;1;Navigation to 2
1	Usage Log;2011-06-07 20:53:40;;;;2;Navigation to 0
1	Usage Log;2011-06-07 20:53:40;;;;2;Navigation to 0
1	Food;2011-06-07 20:53:42;;FOOD_LOWCARB_DRINK;;;
1	Food;2011-06-07 20:53:42;;FOOD_LOWCARB_DRINK;;;
1	Food;2011-06-07 20:53:42;;FOOD_LOWCARB_MEAL;;;
1	Food;2011-06-07 20:53:42;;FOOD_HICARB_MEAL;;;
1	Usage Log;2011-06-07 20:53:42;;;;0;Navigation to 10
1	Usage Log;2011-06-07 20:53:42;;;;0;Navigation to 10
1	Usage Log;2011-06-07 20:53:49;;;;10;Navigation to 11
1	Usage Log;2011-06-07 20:53:49;;;;10;Navigation to 11
1	Usage Log;2011-06-07 20:53:52;;;;11;Navigation to 0
1	Usage Log;2011-06-07 20:53:52;;;;11;Navigation to 0
1	Usage Log;2011-06-07 23:05:13;;;;-1;Closing datahandler!
1	Usage Log;2011-06-07 23:05:13;;;;-1;Closing datahandler!
1	Usage Log;2011-06-07 23:05:17;;;;-1;Backup completed
1	Usage Log;2011-06-07 23:05:19;;;;0;Navigation to 1
1	Usage Log;2011-06-07 23:05:23;;;;1;Navigation to 2
1	Usage Log;2011-06-07 23:05:34;;;;1;Navigation to 0
1	Usage Log;2011-06-07 23:05:34;;;;2;Navigation to 1
1	Usage Log;2011-06-07 23:05:36;;;;0;Navigation to 1
1	Usage Log;2011-06-07 23:05:39;;;;1;Navigation to 2
1	Usage Log;2011-06-07 23:05:42;;;;2;Navigation to 0
1	Blood Glucose;2011-06-08 08:07:18;9.5;;;;
1	Usage Log;2011-06-08 08:55:42;;;;0;Navigation to 1
1	Usage Log;2011-06-08 09:14:48;;;;1;Navigation to 2
1	Usage Log;2011-06-08 09:14:51;;;;2;Navigation to 1
1	Usage Log;2011-06-08 09:14:51;;;;2;Navigation to 1
1	Usage Log;2011-06-08 09:15:00;;;;1;Navigation to 2
1	Usage Log;2011-06-08 09:15:00;;;;1;Navigation to 2
1	Usage Log;2011-06-08 09:15:01;;;;2;Navigation to 0
1	Usage Log;2011-06-08 09:15:01;;;;2;Navigation to 0
1	Food;2011-06-08 09:15:02;;FOOD_LOWCARB_DRINK;;;
1	Food;2011-06-08 09:15:02;;FOOD_LOWCARB_DRINK;;;
1	Food;2011-06-08 09:15:02;;FOOD_LOWCARB_MEAL;;;
1	Usage Log;2011-06-08 09:15:02;;;;0;Navigation to 10
1	Usage Log;2011-06-08 09:15:02;;;;0;Navigation to 10
1	Usage Log;2011-06-08 09:15:10;;;;10;Navigation to 11
1	Usage Log;2011-06-08 09:15:10;;;;10;Navigation to 11
1	Usage Log;2011-06-08 09:15:17;;;;11;Navigation to 0
1	Usage Log;2011-06-08 09:15:17;;;;11;Navigation to 0
1	Blood Glucose;2011-06-08 13:19:41;10.6;;;;
1	Usage Log;2011-06-08 14:07:37;;;;-1;Closing datahandler!
1	Usage Log;2011-06-08 14:07:37;;;;-1;Closing datahandler!
1	Usage Log;2011-06-08 14:07:42;;;;0;Navigation to 1
1	Usage Log;2011-06-08 14:07:42;;;;-1;Backup completed
1	Usage Log;2011-06-08 14:11:24;;;;1;Navigation to 2
1	Usage Log;2011-06-08 14:11:26;;;;2;Navigation to 0
1	Blood Glucose;2011-06-08 17:43:29;7.7;;;;
1	Usage Log;2011-06-08 18:31:22;;;;0;Navigation to 1
1	Usage Log;2011-06-08 21:03:52;;;;1;Navigation to 2
1	Usage Log;2011-06-08 21:03:57;;;;2;Navigation to 0
1	Usage Log;2011-06-08 21:03:57;;;;2;Navigation to 0
1	Food;2011-06-08 21:03:58;;FOOD_LOWCARB_DRINK;;;
1	Food;2011-06-08 21:03:58;;FOOD_LOWCARB_DRINK;;;
1	Food;2011-06-08 21:03:58;;FOOD_LOWCARB_MEAL;;;
1	Food;2011-06-08 21:03:58;;FOOD_HICARB_MEAL;;;
1	Food;2011-06-08 21:03:58;;FOOD_LOWCARB_SNACK;;;
1	Usage Log;2011-06-08 21:03:58;;;;0;Navigation to 10
1	Usage Log;2011-06-08 21:03:58;;;;0;Navigation to 10
1	Usage Log;2011-06-08 21:04:09;;;;10;Navigation to 11
1	Usage Log;2011-06-08 21:04:09;;;;10;Navigation to 11
1	Usage Log;2011-06-08 21:04:13;;;;11;Navigation to 0
1	Usage Log;2011-06-08 21:04:13;;;;11;Navigation to 0
1	Blood Glucose;2011-06-09 08:16:05;11.1;;;;
1	Usage Log;2011-06-09 09:03:38;;;;-1;Closing datahandler!
1	Usage Log;2011-06-09 09:03:38;;;;-1;Closing datahandler!
1	Usage Log;2011-06-09 09:03:42;;;;-1;Backup completed
1	Usage Log;2011-06-09 09:03:43;;;;0;Navigation to 1
1	Usage Log;2011-06-09 09:15:05;;;;1;Navigation to 2
1	Usage Log;2011-06-09 09:15:08;;;;2;Navigation to 0
1	Food;2011-06-09 09:15:09;;FOOD_LOWCARB_DRINK;;;
1	Food;2011-06-09 09:15:09;;FOOD_LOWCARB_DRINK;;;
1	Food;2011-06-09 09:15:09;;FOOD_LOWCARB_DRINK;;;
1	Food;2011-06-09 09:15:09;;FOOD_LOWCARB_MEAL;;;
1	Usage Log;2011-06-09 09:15:09;;;;0;Navigation to 10
1	Usage Log;2011-06-09 09:15:19;;;;10;Navigation to 11
1	Usage Log;2011-06-09 09:15:28;;;;11;Navigation to 0
1	Blood Glucose;2011-06-09 13:35:04;10.8;;;;
1	Usage Log;2011-06-09 14:22:45;;;;0;Navigation to 1
1	Usage Log;2011-06-09 14:25:13;;;;1;Navigation to 0
1	Usage Log;2011-06-09 14:25:37;;;;0;Navigation to 1
1	Usage Log;2011-06-09 14:30:16;;;;1;Navigation to 0
1	Blood Glucose;2011-06-09 22:45:40;8.6;;;;
1	Usage Log;2011-06-09 23:33:28;;;;-1;Closing datahandler!
1	Usage Log;2011-06-09 23:33:28;;;;-1;Closing datahandler!
1	Usage Log;2011-06-09 23:33:32;;;;-1;Backup completed
1	Usage Log;2011-06-09 23:33:33;;;;0;Navigation to 1
1	Usage Log;2011-06-09 23:35:56;;;;1;Navigation to 2
1	Usage Log;2011-06-09 23:35:59;;;;2;Navigation to 0
1	Food;2011-06-09 23:36:00;;FOOD_LOWCARB_DRINK;;;
1	Food;2011-06-09 23:36:00;;FOOD_LOWCARB_DRINK;;;
1	Food;2011-06-09 23:36:00;;FOOD_HICARB_MEAL;;;
1	Usage Log;2011-06-09 23:36:00;;;;0;Navigation to 10
1	Usage Log;2011-06-09 23:36:10;;;;10;Navigation to 11
1	Usage Log;2011-06-09 23:36:14;;;;11;Navigation to 0
1	Blood Glucose;2011-06-10 08:56:28;9.1;;;;
1	Usage Log;2011-06-10 09:44:09;;;;0;Navigation to 1
1	Usage Log;2011-06-10 09:50:09;;;;1;Navigation to 2
1	Usage Log;2011-06-10 09:50:13;;;;2;Navigation to 0
1	Usage Log;2011-06-10 09:50:13;;;;2;Navigation to 0
1	Food;2011-06-10 09:50:14;;FOOD_LOWCARB_DRINK;;;
1	Food;2011-06-10 09:50:14;;FOOD_LOWCARB_DRINK;;;
1	Food;2011-06-10 09:50:14;;FOOD_LOWCARB_MEAL;;;
1	Food;2011-06-10 09:50:14;;FOOD_HICARB_SNACK;;;
1	Usage Log;2011-06-10 09:50:14;;;;0;Navigation to 10
1	Usage Log;2011-06-10 09:50:14;;;;0;Navigation to 10
1	Usage Log;2011-06-10 09:50:24;;;;10;Navigation to 11
1	Usage Log;2011-06-10 09:50:24;;;;10;Navigation to 11
1	Usage Log;2011-06-10 09:50:29;;;;11;Navigation to 0
1	Usage Log;2011-06-10 09:50:29;;;;11;Navigation to 0
1	Blood Glucose;2011-06-10 14:27:22;7.1;;;;
1	Usage Log;2011-06-10 15:18:15;;;;-1;Closing datahandler!
1	Usage Log;2011-06-10 15:18:15;;;;-1;Closing datahandler!
1	Usage Log;2011-06-10 15:18:20;;;;0;Navigation to 1
1	Usage Log;2011-06-10 15:18:20;;;;-1;Backup completed
1	Usage Log;2011-06-10 15:22:06;;;;1;Navigation to 2
1	Usage Log;2011-06-10 15:22:12;;;;2;Navigation to 0
1	Food;2011-06-10 15:22:13;;FOOD_LOWCARB_DRINK;;;
1	Food;2011-06-10 15:22:13;;FOOD_LOWCARB_DRINK;;;
1	Food;2011-06-10 15:22:13;;FOOD_LOWCARB_MEAL;;;
1	Food;2011-06-10 15:22:13;;FOOD_LOWCARB_SNACK;;;
1	Usage Log;2011-06-10 15:22:13;;;;0;Navigation to 10
1	Usage Log;2011-06-10 15:22:20;;;;10;Navigation to 11
1	Usage Log;2011-06-10 15:22:25;;;;11;Navigation to 0
1	Blood Glucose;2011-06-10 16:01:26;6.7;;;;
1	Usage Log;2011-06-10 16:49:04;;;;0;Navigation to 1
1	Usage Log;2011-06-10 16:49:50;;;;1;Navigation to 2
1	Usage Log;2011-06-10 16:49:56;;;;2;Navigation to 1
1	Usage Log;2011-06-10 16:50:11;;;;1;Navigation to 2
1	Usage Log;2011-06-10 16:50:12;;;;2;Navigation to 0
1	Usage Log;2011-06-10 16:50:12;;;;2;Navigation to 0
1	Blood Glucose;2011-06-11 07:55:12;9.3;;;;
1	Usage Log;2011-06-11 08:42:43;;;;-1;Closing datahandler!
1	Usage Log;2011-06-11 08:42:43;;;;-1;Closing datahandler!
1	Usage Log;2011-06-11 08:42:47;;;;0;Navigation to 1
1	Usage Log;2011-06-11 08:42:47;;;;-1;Backup completed
1	Usage Log;2011-06-11 09:23:35;;;;1;Navigation to 2
1	Usage Log;2011-06-11 09:23:37;;;;2;Navigation to 0
1	Food;2011-06-11 09:23:39;;FOOD_LOWCARB_DRINK;;;
1	Food;2011-06-11 09:23:39;;FOOD_LOWCARB_DRINK;;;
1	Food;2011-06-11 09:23:39;;FOOD_LOWCARB_DRINK;;;
1	Food;2011-06-11 09:23:39;;FOOD_LOWCARB_MEAL;;;
1	Food;2011-06-11 09:23:39;;FOOD_LOWCARB_SNACK;;;
1	Usage Log;2011-06-11 09:23:39;;;;0;Navigation to 10
1	Usage Log;2011-06-11 09:23:49;;;;10;Navigation to 11
1	Usage Log;2011-06-11 09:23:56;;;;11;Navigation to 0
1	Blood Glucose;2011-06-11 16:14:22;10.8;;;;
1	Usage Log;2011-06-11 17:02:23;;;;0;Navigation to 1
1	Usage Log;2011-06-11 17:55:59;;;;1;Navigation to 2
1	Usage Log;2011-06-11 17:56:02;;;;2;Navigation to 0
1	Usage Log;2011-06-11 17:56:02;;;;2;Navigation to 0
1	Food;2011-06-11 17:56:03;;FOOD_LOWCARB_DRINK;;;
1	Food;2011-06-11 17:56:03;;FOOD_LOWCARB_DRINK;;;
1	Food;2011-06-11 17:56:03;;FOOD_LOWCARB_DRINK;;;
1	Food;2011-06-11 17:56:03;;FOOD_LOWCARB_MEAL;;;
1	Food;2011-06-11 17:56:03;;FOOD_LOWCARB_MEAL;;;
1	Food;2011-06-11 17:56:03;;FOOD_LOWCARB_SNACK;;;
1	Usage Log;2011-06-11 17:56:03;;;;0;Navigation to 10
1	Usage Log;2011-06-11 17:56:03;;;;0;Navigation to 10
1	Usage Log;2011-06-11 17:56:17;;;;10;Navigation to 11
1	Usage Log;2011-06-11 17:56:17;;;;10;Navigation to 11
1	Usage Log;2011-06-11 17:56:20;;;;11;Navigation to 0
1	Usage Log;2011-06-11 17:56:20;;;;11;Navigation to 0
1	Blood Glucose;2011-06-11 20:58:53;10.4;;;;
1	Usage Log;2011-06-11 21:46:25;;;;-1;Closing datahandler!
1	Usage Log;2011-06-11 21:46:25;;;;-1;Closing datahandler!
1	Usage Log;2011-06-11 21:46:30;;;;0;Navigation to 1
1	Usage Log;2011-06-11 21:46:30;;;;-1;Backup completed
1	Usage Log;2011-06-11 21:51:06;;;;1;Navigation to 2
1	Usage Log;2011-06-11 21:51:12;;;;2;Navigation to 0
1	Usage Log;2011-06-11 21:51:13;;;;0;Navigation to 10
1	Food;2011-06-11 21:51:13;;FOOD_LOWCARB_DRINK;;;
1	Food;2011-06-11 21:51:13;;FOOD_LOWCARB_DRINK;;;
1	Food;2011-06-11 21:51:13;;FOOD_HICARB_DRINK;;;
1	Food;2011-06-11 21:51:13;;FOOD_LOWCARB_MEAL;;;
1	Food;2011-06-11 21:51:13;;FOOD_HICARB_SNACK;;;
1	Usage Log;2011-06-11 21:51:24;;;;10;Navigation to 11
1	Usage Log;2011-06-11 21:51:31;;;;11;Navigation to 0
1	Blood Glucose;2011-06-12 08:43:37;9.6;;;;
1	Usage Log;2011-06-12 09:31:12;;;;0;Navigation to 1
1	Usage Log;2011-06-12 09:42:23;;;;1;Navigation to 2
1	Usage Log;2011-06-12 09:42:25;;;;2;Navigation to 0
1	Usage Log;2011-06-12 09:42:25;;;;2;Navigation to 0
1	Food;2011-06-12 09:42:27;;FOOD_LOWCARB_DRINK;;;
1	Food;2011-06-12 09:42:27;;FOOD_LOWCARB_DRINK;;;
1	Food;2011-06-12 09:42:27;;FOOD_HICARB_DRINK;;;
1	Food;2011-06-12 09:42:27;;FOOD_LOWCARB_MEAL;;;
1	Food;2011-06-12 09:42:27;;FOOD_LOWCARB_MEAL;;;
1	Usage Log;2011-06-12 09:42:27;;;;0;Navigation to 10
1	Usage Log;2011-06-12 09:42:27;;;;0;Navigation to 10
1	Usage Log;2011-06-12 09:42:35;;;;10;Navigation to 11
1	Usage Log;2011-06-12 09:42:35;;;;10;Navigation to 11
1	Usage Log;2011-06-12 09:42:42;;;;11;Navigation to 0
1	Usage Log;2011-06-12 09:42:42;;;;11;Navigation to 0
1	Blood Glucose;2011-06-12 16:44:18;8.4;;;;
1	Usage Log;2011-06-12 17:31:46;;;;-1;Closing datahandler!
1	Usage Log;2011-06-12 17:31:46;;;;-1;Closing datahandler!
1	Usage Log;2011-06-12 17:31:50;;;;0;Navigation to 1
1	Usage Log;2011-06-12 17:31:50;;;;-1;Backup completed
1	Usage Log;2011-06-12 17:42:18;;;;1;Navigation to 2
1	Food;2011-06-12 17:42:24;;FOOD_LOWCARB_DRINK;;;
1	Food;2011-06-12 17:42:24;;FOOD_LOWCARB_MEAL;;;
1	Usage Log;2011-06-12 21:11:25;;;;-1;Navigation to 0
1	Blood Glucose;2011-06-13 08:03:40;12.3;;;;
1	Usage Log;2011-06-13 08:51:09;;;;0;Navigation to 1
1	Usage Log;2011-06-13 09:25:06;;;;1;Navigation to 2
1	Usage Log;2011-06-13 09:25:08;;;;2;Navigation to 0
1	Usage Log;2011-06-13 09:25:08;;;;2;Navigation to 0
1	Food;2011-06-13 09:25:09;;FOOD_LOWCARB_DRINK;;;
1	Food;2011-06-13 09:25:09;;FOOD_LOWCARB_DRINK;;;
1	Food;2011-06-13 09:25:09;;FOOD_LOWCARB_DRINK;;;
1	Food;2011-06-13 09:25:09;;FOOD_LOWCARB_MEAL;;;
1	Food;2011-06-13 09:25:09;;FOOD_HICARB_SNACK;;;
1	Usage Log;2011-06-13 09:25:09;;;;0;Navigation to 10
1	Usage Log;2011-06-13 09:25:09;;;;0;Navigation to 10
1	Usage Log;2011-06-13 09:25:18;;;;10;Navigation to 11
1	Usage Log;2011-06-13 09:25:18;;;;10;Navigation to 11
1	Usage Log;2011-06-13 09:25:25;;;;11;Navigation to 0
1	Usage Log;2011-06-13 09:25:25;;;;11;Navigation to 0
1	Blood Glucose;2011-06-13 14:28:58;10.4;;;;
1	Usage Log;2011-06-13 15:16:22;;;;-1;Closing datahandler!
1	Usage Log;2011-06-13 15:16:22;;;;-1;Closing datahandler!
1	Usage Log;2011-06-13 15:16:26;;;;0;Navigation to 1
1	Usage Log;2011-06-13 15:16:26;;;;-1;Backup completed
1	Usage Log;2011-06-13 15:19:51;;;;1;Navigation to 2
1	Usage Log;2011-06-13 15:19:54;;;;2;Navigation to 0
1	Blood Glucose;2011-06-13 17:47:06;8.7;;;;
1	Usage Log;2011-06-13 18:34:32;;;;0;Navigation to 1
1	Usage Log;2011-06-13 18:35:37;;;;1;Navigation to 2
1	Food;2011-06-13 18:35:39;;FOOD_LOWCARB_DRINK;;;
1	Food;2011-06-13 18:35:39;;FOOD_LOWCARB_DRINK;;;
1	Food;2011-06-13 18:35:39;;FOOD_LOWCARB_MEAL;;;
1	Food;2011-06-13 18:35:39;;FOOD_LOWCARB_MEAL;;;
1	Usage Log;2011-06-13 18:35:39;;;;0;Navigation to 10
1	Usage Log;2011-06-13 18:35:39;;;;2;Navigation to 0
1	Usage Log;2011-06-13 18:35:39;;;;0;Navigation to 10
1	Usage Log;2011-06-13 18:35:39;;;;2;Navigation to 0
1	Usage Log;2011-06-13 18:35:50;;;;10;Navigation to 11
1	Usage Log;2011-06-13 18:35:50;;;;10;Navigation to 11
1	Usage Log;2011-06-13 18:35:52;;;;11;Navigation to 0
1	Usage Log;2011-06-13 18:35:52;;;;11;Navigation to 0
1	Blood Glucose;2011-06-14 04:55:31;8.7;;;;
1	Usage Log;2011-06-14 05:42:54;;;;-1;Closing datahandler!
1	Usage Log;2011-06-14 05:42:54;;;;-1;Closing datahandler!
1	Usage Log;2011-06-14 05:42:59;;;;0;Navigation to 1
1	Usage Log;2011-06-14 05:42:59;;;;-1;Backup completed
1	Usage Log;2011-06-14 05:46:41;;;;1;Navigation to 2
1	Usage Log;2011-06-14 05:46:43;;;;2;Navigation to 0
1	Food;2011-06-14 05:46:44;;FOOD_LOWCARB_DRINK;;;
1	Food;2011-06-14 05:46:44;;FOOD_LOWCARB_DRINK;;;
1	Food;2011-06-14 05:46:44;;FOOD_LOWCARB_DRINK;;;
1	Food;2011-06-14 05:46:44;;FOOD_LOWCARB_MEAL;;;
1	Usage Log;2011-06-14 05:46:44;;;;0;Navigation to 10
1	Usage Log;2011-06-14 05:46:53;;;;10;Navigation to 11
1	Usage Log;2011-06-14 05:46:56;;;;11;Navigation to 0
1	Blood Glucose;2011-06-14 11:14:52;8.1;;;;
1	Usage Log;2011-06-14 12:02:48;;;;0;Navigation to 1
1	Usage Log;2011-06-14 12:05:51;;;;1;Navigation to 2
1	Usage Log;2011-06-14 12:06:04;;;;2;Navigation to 0
1	Food;2011-06-14 12:06:05;;FOOD_LOWCARB_DRINK;;;
1	Food;2011-06-14 12:06:05;;FOOD_LOWCARB_DRINK;;;
1	Food;2011-06-14 12:06:05;;FOOD_LOWCARB_MEAL;;;
1	Usage Log;2011-06-14 12:06:05;;;;0;Navigation to 10
1	Usage Log;2011-06-14 12:06:19;;;;10;Navigation to 11
1	Usage Log;2011-06-14 12:06:26;;;;11;Navigation to 0
1	Usage Log;2011-06-14 12:45:44;;;;0;Navigation to 1
1	Usage Log;2011-06-14 12:45:49;;;;1;Navigation to 2
1	Usage Log;2011-06-14 12:45:53;;;;2;Navigation to 1
1	Usage Log;2011-06-14 12:46:06;;;;1;Navigation to 2
1	Usage Log;2011-06-14 12:46:11;;;;2;Navigation to 0
1	Usage Log;2011-06-14 13:04:58;;;;0;Navigation to 1
1	Blood Glucose;2011-06-14 16:26:09;8.4;;;;
1	Usage Log;2011-06-14 17:18:51;;;;1;Navigation to 2
1	Usage Log;2011-06-14 17:18:53;;;;2;Navigation to 0
1	Usage Log;2011-06-14 17:18:53;;;;2;Navigation to 0
1	Food;2011-06-14 17:18:55;;FOOD_LOWCARB_DRINK;;;
1	Food;2011-06-14 17:18:55;;FOOD_LOWCARB_MEAL;;;
1	Food;2011-06-14 17:18:55;;FOOD_LOWCARB_SNACK;;;
1	Usage Log;2011-06-14 17:18:55;;;;0;Navigation to 10
1	Usage Log;2011-06-14 17:18:55;;;;0;Navigation to 10
1	Usage Log;2011-06-14 17:19:02;;;;10;Navigation to 11
1	Usage Log;2011-06-14 17:19:02;;;;10;Navigation to 11
1	Usage Log;2011-06-14 17:19:08;;;;11;Navigation to 0
1	Usage Log;2011-06-14 17:19:08;;;;11;Navigation to 0
1	Blood Glucose;2011-06-14 22:17:52;8.7;;;;
1	Usage Log;2011-06-14 23:09:54;;;;-1;Closing datahandler!
1	Usage Log;2011-06-14 23:09:54;;;;-1;Closing datahandler!
1	Usage Log;2011-06-14 23:09:57;;;;-1;Backup completed
1	Usage Log;2011-06-14 23:09:58;;;;0;Navigation to 1
1	Usage Log;2011-06-14 23:10:02;;;;1;Navigation to 2
1	Usage Log;2011-06-14 23:10:04;;;;2;Navigation to 0
1	Food;2011-06-14 23:10:06;;FOOD_LOWCARB_DRINK;;;
1	Food;2011-06-14 23:10:06;;FOOD_LOWCARB_MEAL;;;
1	Usage Log;2011-06-14 23:10:06;;;;0;Navigation to 10
1	Usage Log;2011-06-14 23:10:09;;;;10;Navigation to 11
1	Blood Glucose;2011-06-15 08:42:43;10.8;;;;
1	Usage Log;2011-06-15 09:30:06;;;;11;Navigation to 1
1	Usage Log;2011-06-15 09:39:42;;;;1;Navigation to 2
1	Usage Log;2011-06-15 09:39:46;;;;2;Navigation to 0
1	Usage Log;2011-06-15 09:39:46;;;;2;Navigation to 0
1	Food;2011-06-15 09:39:48;;FOOD_LOWCARB_DRINK;;;
1	Food;2011-06-15 09:39:48;;FOOD_LOWCARB_DRINK;;;
1	Food;2011-06-15 09:39:48;;FOOD_LOWCARB_MEAL;;;
1	Usage Log;2011-06-15 09:39:48;;;;0;Navigation to 10
1	Usage Log;2011-06-15 09:39:48;;;;0;Navigation to 10
1	Usage Log;2011-06-15 09:39:54;;;;10;Navigation to 11
1	Usage Log;2011-06-15 09:39:54;;;;10;Navigation to 11
1	Usage Log;2011-06-15 09:39:57;;;;11;Navigation to 0
1	Usage Log;2011-06-15 09:39:57;;;;11;Navigation to 0
1	Blood Glucose;2011-06-15 16:14:05;8.7;;;;
1	Usage Log;2011-06-15 17:01:24;;;;-1;Closing datahandler!
1	Usage Log;2011-06-15 17:01:24;;;;-1;Closing datahandler!
1	Usage Log;2011-06-15 17:01:29;;;;0;Navigation to 1
1	Usage Log;2011-06-15 17:01:29;;;;-1;Backup completed
1	Usage Log;2011-06-15 17:01:34;;;;1;Navigation to 2
1	Usage Log;2011-06-15 17:01:37;;;;2;Navigation to 0
1	Food;2011-06-15 17:01:39;;FOOD_LOWCARB_DRINK;;;
1	Food;2011-06-15 17:01:39;;FOOD_LOWCARB_MEAL;;;
1	Food;2011-06-15 17:01:39;;FOOD_LOWCARB_SNACK;;;
1	Usage Log;2011-06-15 17:01:39;;;;0;Navigation to 10
1	Usage Log;2011-06-15 17:01:44;;;;10;Navigation to 11
1	Usage Log;2011-06-15 17:01:50;;;;11;Navigation to 0
1	Blood Glucose;2011-06-15 20:16:36;8.9;;;;
1	Usage Log;2011-06-15 21:04:00;;;;0;Navigation to 1
1	Usage Log;2011-06-15 21:05:01;;;;1;Navigation to 2
1	Usage Log;2011-06-15 21:05:06;;;;2;Navigation to 0
1	Usage Log;2011-06-15 21:05:06;;;;2;Navigation to 0
1	Food;2011-06-15 21:05:07;;FOOD_LOWCARB_DRINK;;;
1	Food;2011-06-15 21:05:07;;FOOD_LOWCARB_DRINK;;;
1	Food;2011-06-15 21:05:07;;FOOD_LOWCARB_MEAL;;;
1	Usage Log;2011-06-15 21:05:07;;;;0;Navigation to 10
1	Usage Log;2011-06-15 21:05:07;;;;0;Navigation to 10
1	Usage Log;2011-06-15 21:05:20;;;;10;Navigation to 11
1	Usage Log;2011-06-15 21:05:20;;;;10;Navigation to 11
1	Usage Log;2011-06-15 21:05:23;;;;11;Navigation to 0
1	Usage Log;2011-06-15 21:05:23;;;;11;Navigation to 0
1	Blood Glucose;2011-06-16 10:02:23;12.8;;;;
1	Usage Log;2011-06-16 10:49:39;;;;-1;Closing datahandler!
1	Usage Log;2011-06-16 10:49:39;;;;-1;Closing datahandler!
1	Usage Log;2011-06-16 10:49:44;;;;0;Navigation to 1
1	Usage Log;2011-06-16 10:49:44;;;;-1;Backup completed
1	Usage Log;2011-06-16 10:52:18;;;;1;Navigation to 2
1	Usage Log;2011-06-16 10:52:26;;;;2;Navigation to 0
1	Food;2011-06-16 10:52:28;;FOOD_LOWCARB_DRINK;;;
1	Food;2011-06-16 10:52:28;;FOOD_LOWCARB_DRINK;;;
1	Food;2011-06-16 10:52:28;;FOOD_LOWCARB_DRINK;;;
1	Food;2011-06-16 10:52:28;;FOOD_LOWCARB_MEAL;;;
1	Usage Log;2011-06-16 10:52:28;;;;0;Navigation to 10
1	Usage Log;2011-06-16 10:52:37;;;;10;Navigation to 11
1	Usage Log;2011-06-16 10:52:41;;;;11;Navigation to 0
1	Blood Glucose;2011-06-16 11:45:02;9.4;;;;
1	Usage Log;2011-06-16 12:32:21;;;;0;Navigation to 1
1	Usage Log;2011-06-16 12:32:26;;;;1;Navigation to 2
1	Usage Log;2011-06-16 12:32:29;;;;2;Navigation to 0
1	Blood Glucose;2011-06-16 14:27:38;11.1;;;;
1	Usage Log;2011-06-16 15:14:55;;;;0;Navigation to 1
1	Usage Log;2011-06-16 15:14:59;;;;1;Navigation to 2
1	Usage Log;2011-06-16 15:14:59;;;;1;Navigation to 2
1	Usage Log;2011-06-16 15:15:05;;;;2;Navigation to 1
1	Usage Log;2011-06-16 15:15:05;;;;2;Navigation to 1
1	Usage Log;2011-06-16 15:15:07;;;;1;Navigation to 2
1	Usage Log;2011-06-16 15:15:07;;;;1;Navigation to 2
1	Usage Log;2011-06-16 15:15:13;;;;2;Navigation to 0
1	Usage Log;2011-06-16 15:15:13;;;;2;Navigation to 0
1	Blood Glucose;2011-06-17 09:27:10;7.9;;;;
1	Usage Log;2011-06-17 10:14:24;;;;-1;Closing datahandler!
1	Usage Log;2011-06-17 10:14:24;;;;-1;Closing datahandler!
1	Usage Log;2011-06-17 10:14:28;;;;0;Navigation to 1
1	Usage Log;2011-06-17 10:14:28;;;;-1;Backup completed
1	Usage Log;2011-06-17 10:31:44;;;;1;Navigation to 2
1	Usage Log;2011-06-17 10:31:46;;;;2;Navigation to 0
1	Usage Log;2011-06-17 11:19:28;;;;0;Navigation to 1
1	Usage Log;2011-06-17 11:19:31;;;;1;Navigation to 2
1	Usage Log;2011-06-17 11:19:35;;;;2;Navigation to 1
1	Usage Log;2011-06-17 11:19:40;;;;1;Navigation to 0
1	Food;2011-06-17 11:19:41;;FOOD_LOWCARB_DRINK;;;
1	Food;2011-06-17 11:19:41;;FOOD_LOWCARB_DRINK;;;
1	Food;2011-06-17 11:19:41;;FOOD_LOWCARB_DRINK;;;
1	Food;2011-06-17 11:19:41;;FOOD_LOWCARB_MEAL;;;
1	Food;2011-06-17 11:19:41;;FOOD_LOWCARB_SNACK;;;
1	Usage Log;2011-06-17 11:19:41;;;;0;Navigation to 10
1	Usage Log;2011-06-17 11:19:47;;;;10;Navigation to 11
1	Usage Log;2011-06-17 11:19:51;;;;11;Navigation to 0
1	Blood Glucose;2011-06-17 14:15:23;10.4;;;;
1	Usage Log;2011-06-17 15:02:39;;;;0;Navigation to 1
1	Usage Log;2011-06-17 15:03:18;;;;1;Navigation to 2
1	Usage Log;2011-06-17 15:03:18;;;;1;Navigation to 2
1	Usage Log;2011-06-17 15:03:21;;;;2;Navigation to 0
1	Usage Log;2011-06-17 15:03:21;;;;2;Navigation to 0
1	Blood Glucose;2011-06-18 08:12:26;10.7;;;;
1	Usage Log;2011-06-18 08:59:35;;;;-1;Closing datahandler!
1	Usage Log;2011-06-18 08:59:35;;;;-1;Closing datahandler!
1	Usage Log;2011-06-18 08:59:39;;;;-1;Backup completed
1	Usage Log;2011-06-18 08:59:40;;;;0;Navigation to 1
1	Usage Log;2011-06-18 09:50:12;;;;1;Navigation to 2
1	Usage Log;2011-06-18 09:50:13;;;;2;Navigation to 0
1	Blood Glucose;2011-06-18 11:17:24;6.9;;;;
1	Usage Log;2011-06-18 12:04:40;;;;0;Navigation to 1
1	Usage Log;2011-06-18 12:17:08;;;;1;Navigation to 2
1	Food;2011-06-18 12:17:11;;FOOD_LOWCARB_DRINK;;;
1	Food;2011-06-18 12:17:11;;FOOD_LOWCARB_DRINK;;;
1	Food;2011-06-18 12:17:11;;FOOD_LOWCARB_DRINK;;;
1	Food;2011-06-18 12:17:11;;FOOD_LOWCARB_DRINK;;;
1	Food;2011-06-18 12:17:11;;FOOD_LOWCARB_MEAL;;;
1	Food;2011-06-18 12:17:11;;FOOD_LOWCARB_SNACK;;;
1	Blood Glucose;2011-06-18 17:40:30;6.3;;;;
1	Usage Log;2011-06-18 17:45:27;;;;-1;Navigation to 0
1	Usage Log;2011-06-18 18:27:42;;;;0;Navigation to 1
1	Usage Log;2011-06-18 18:29:19;;;;1;Navigation to 2
1	Usage Log;2011-06-18 18:29:22;;;;2;Navigation to 0
1	Food;2011-06-18 18:29:23;;FOOD_LOWCARB_DRINK;;;
1	Food;2011-06-18 18:29:23;;FOOD_LOWCARB_DRINK;;;
1	Food;2011-06-18 18:29:23;;FOOD_HICARB_DRINK;;;
1	Food;2011-06-18 18:29:23;;FOOD_LOWCARB_MEAL;;;
1	Food;2011-06-18 18:29:23;;FOOD_HICARB_MEAL;;;
1	Food;2011-06-18 18:29:23;;FOOD_LOWCARB_SNACK;;;
1	Usage Log;2011-06-18 18:29:23;;;;0;Navigation to 10
1	Usage Log;2011-06-18 18:29:30;;;;10;Navigation to 11
1	Usage Log;2011-06-18 18:29:34;;;;11;Navigation to 0
1	Blood Glucose;2011-06-18 22:49:31;15.6;;;;
1	Blood Glucose;2011-06-18 22:52:36;14.3;;;;
1	Usage Log;2011-06-18 23:36:39;;;;0;Navigation to 1
1	Usage Log;2011-06-18 23:43:01;;;;1;Navigation to 2
1	Usage Log;2011-06-18 23:43:06;;;;2;Navigation to 3
1	Usage Log;2011-06-18 23:43:20;;;;3;Navigation to 2
1	Usage Log;2011-06-18 23:43:20;;;;3;BG: User edited blood glucose period graph
1	Usage Log;2011-06-18 23:44:06;;;;2;Navigation to 0
1	Food;2011-06-18 23:49:52;;FOOD_LOWCARB_DRINK;;;
1	Food;2011-06-18 23:49:52;;FOOD_LOWCARB_DRINK;;;
1	Food;2011-06-18 23:49:52;;FOOD_HICARB_DRINK;;;
1	Food;2011-06-18 23:49:52;;FOOD_HICARB_SNACK;;;
1	Usage Log;2011-06-18 23:49:52;;;;0;Navigation to 10
1	Usage Log;2011-06-18 23:50:01;;;;10;Navigation to 11
1	Usage Log;2011-06-18 23:50:01;;;;10;Navigation to 11
1	Usage Log;2011-06-18 23:50:08;;;;11;Navigation to 0
1	Usage Log;2011-06-18 23:50:08;;;;11;Navigation to 0
1	Blood Glucose;2011-06-19 09:05:43;9.6;;;;
1	Usage Log;2011-06-19 09:52:47;;;;-1;Closing datahandler!
1	Usage Log;2011-06-19 09:52:47;;;;-1;Closing datahandler!
1	Usage Log;2011-06-19 09:52:51;;;;-1;Backup completed
1	Usage Log;2011-06-19 09:52:52;;;;0;Navigation to 1
1	Usage Log;2011-06-19 10:22:32;;;;1;Navigation to 2
1	Usage Log;2011-06-19 10:22:35;;;;2;Navigation to 0
1	Food;2011-06-19 10:22:36;;FOOD_LOWCARB_DRINK;;;
1	Food;2011-06-19 10:22:36;;FOOD_LOWCARB_DRINK;;;
1	Food;2011-06-19 10:22:36;;FOOD_LOWCARB_DRINK;;;
1	Food;2011-06-19 10:22:36;;FOOD_LOWCARB_MEAL;;;
1	Food;2011-06-19 10:22:36;;FOOD_LOWCARB_SNACK;;;
1	Usage Log;2011-06-19 10:22:36;;;;0;Navigation to 10
1	Usage Log;2011-06-19 10:22:42;;;;10;Navigation to 11
1	Usage Log;2011-06-19 10:22:45;;;;11;Navigation to 0
1	Blood Glucose;2011-06-19 11:50:02;6.7;;;;
1	Usage Log;2011-06-19 12:37:13;;;;0;Navigation to 1
1	Usage Log;2011-06-19 12:44:41;;;;1;Navigation to 2
1	Usage Log;2011-06-19 12:44:47;;;;2;Navigation to 0
1	Blood Glucose;2011-06-19 16:37:16;7.3;;;;
1	Usage Log;2011-06-19 17:24:25;;;;0;Navigation to 1
1	Usage Log;2011-06-19 18:17:14;;;;1;Navigation to 2
1	Usage Log;2011-06-19 18:17:18;;;;2;Navigation to 0
1	Food;2011-06-19 18:17:19;;FOOD_LOWCARB_DRINK;;;
1	Food;2011-06-19 18:17:19;;FOOD_LOWCARB_DRINK;;;
1	Food;2011-06-19 18:17:19;;FOOD_LOWCARB_MEAL;;;
1	Food;2011-06-19 18:17:19;;FOOD_HICARB_SNACK;;;
1	Usage Log;2011-06-19 18:17:19;;;;0;Navigation to 10
1	Usage Log;2011-06-19 18:17:26;;;;10;Navigation to 11
1	Usage Log;2011-06-19 18:17:33;;;;11;Navigation to 0
1	Blood Glucose;2011-06-19 20:30:10;11.6;;;;
1	Usage Log;2011-06-19 21:17:16;;;;0;Navigation to 1
1	Usage Log;2011-06-19 21:25:57;;;;1;Navigation to 2
1	Food;2011-06-19 21:26:02;;FOOD_LOWCARB_DRINK;;;
1	Food;2011-06-19 21:26:02;;FOOD_LOWCARB_DRINK;;;
1	Food;2011-06-19 21:26:02;;FOOD_LOWCARB_MEAL;;;
1	Blood Glucose;2011-06-20 06:21:43;8.4;;;;
1	Usage Log;2011-06-20 07:28:31;;;;-1;Navigation to 0
1	Usage Log;2011-06-20 07:28:33;;;;0;Navigation to 1
1	Usage Log;2011-06-20 07:28:47;;;;1;Navigation to 0
1	Food;2011-06-20 07:28:48;;FOOD_LOWCARB_DRINK;;;
1	Food;2011-06-20 07:28:48;;FOOD_LOWCARB_DRINK;;;
1	Food;2011-06-20 07:28:48;;FOOD_LOWCARB_DRINK;;;
1	Food;2011-06-20 07:28:48;;FOOD_LOWCARB_MEAL;;;
1	Food;2011-06-20 07:28:48;;FOOD_LOWCARB_SNACK;;;
1	Usage Log;2011-06-20 07:28:48;;;;0;Navigation to 10
1	Usage Log;2011-06-20 07:28:55;;;;10;Navigation to 11
1	Usage Log;2011-06-20 07:29:00;;;;11;Navigation to 0
1	Usage Log;2011-06-20 07:29:01;;;;0;Navigation to 1
1	Usage Log;2011-06-20 07:29:04;;;;1;Navigation to 0
1	Usage Log;2011-06-20 08:08:30;;;;0;Navigation to 1
1	Usage Log;2011-06-20 08:08:38;;;;1;Navigation to 2
1	Usage Log;2011-06-20 08:08:48;;;;2;Navigation to 0
1	Blood Glucose;2011-06-20 15:16:36;10.9;;;;
1	Usage Log;2011-06-20 16:03:52;;;;0;Navigation to 1
1	Usage Log;2011-06-20 16:16:06;;;;1;Navigation to 0
1	Blood Glucose;2011-06-20 17:14:09;11.8;;;;
1	Usage Log;2011-06-20 18:01:28;;;;0;Navigation to 1
1	Usage Log;2011-06-20 18:59:19;;;;1;Navigation to 0
1	Food;2011-06-20 18:59:20;;FOOD_LOWCARB_DRINK;;;
1	Food;2011-06-20 18:59:20;;FOOD_LOWCARB_DRINK;;;
1	Food;2011-06-20 18:59:20;;FOOD_LOWCARB_MEAL;;;
1	Food;2011-06-20 18:59:20;;FOOD_LOWCARB_SNACK;;;
1	Usage Log;2011-06-20 18:59:20;;;;0;Navigation to 10
1	Usage Log;2011-06-20 18:59:20;;;;0;Navigation to 10
1	Usage Log;2011-06-20 18:59:26;;;;10;Navigation to 11
1	Usage Log;2011-06-20 18:59:26;;;;10;Navigation to 11
1	Usage Log;2011-06-20 18:59:30;;;;11;Navigation to 0
1	Usage Log;2011-06-20 18:59:30;;;;11;Navigation to 0
1	Blood Glucose;2011-06-20 22:53:28;10.1;;;;
1	Usage Log;2011-06-20 23:40:38;;;;-1;Closing datahandler!
1	Usage Log;2011-06-20 23:40:38;;;;-1;Closing datahandler!
1	Usage Log;2011-06-20 23:40:44;;;;0;Navigation to 1
1	Usage Log;2011-06-20 23:40:44;;;;-1;Backup completed
1	Usage Log;2011-06-20 23:58:56;;;;1;Navigation to 2
1	Usage Log;2011-06-20 23:58:59;;;;2;Navigation to 0
1	Food;2011-06-20 23:59:01;;FOOD_LOWCARB_DRINK;;;
1	Food;2011-06-20 23:59:01;;FOOD_LOWCARB_DRINK;;;
1	Food;2011-06-20 23:59:01;;FOOD_LOWCARB_MEAL;;;
1	Usage Log;2011-06-20 23:59:01;;;;0;Navigation to 10
1	Usage Log;2011-06-20 23:59:05;;;;10;Navigation to 11
1	Usage Log;2011-06-20 23:59:06;;;;11;Navigation to 0
1	Blood Glucose;2011-06-21 08:27:17;9.3;;;;
1	Usage Log;2011-06-21 09:14:38;;;;0;Navigation to 1
1	Usage Log;2011-06-21 09:22:49;;;;1;Navigation to 2
1	Usage Log;2011-06-21 09:22:51;;;;2;Navigation to 0
1	Usage Log;2011-06-21 09:22:51;;;;2;Navigation to 0
1	Blood Glucose;2011-06-21 15:12:59;8.7;;;;
1	Usage Log;2011-06-21 16:00:12;;;;-1;Closing datahandler!
1	Usage Log;2011-06-21 16:00:12;;;;-1;Closing datahandler!
1	Usage Log;2011-06-21 16:00:16;;;;0;Navigation to 1
1	Usage Log;2011-06-21 16:00:16;;;;-1;Backup completed
1	Usage Log;2011-06-21 17:27:12;;;;1;Navigation to 2
1	Usage Log;2011-06-21 17:27:15;;;;2;Navigation to 0
1	Usage Log;2011-06-21 17:27:15;;;;2;Navigation to 0
1	Food;2011-06-21 17:27:17;;FOOD_LOWCARB_DRINK;;;
1	Food;2011-06-21 17:27:17;;FOOD_LOWCARB_DRINK;;;
1	Food;2011-06-21 17:27:17;;FOOD_LOWCARB_DRINK;;;
1	Food;2011-06-21 17:27:17;;FOOD_LOWCARB_MEAL;;;
1	Food;2011-06-21 17:27:17;;FOOD_LOWCARB_SNACK;;;
1	Usage Log;2011-06-21 17:27:17;;;;0;Navigation to 10
1	Usage Log;2011-06-21 17:27:17;;;;0;Navigation to 10
1	Usage Log;2011-06-21 17:27:27;;;;10;Navigation to 11
1	Usage Log;2011-06-21 17:27:27;;;;10;Navigation to 11
1	Usage Log;2011-06-21 17:27:31;;;;11;Navigation to 0
1	Usage Log;2011-06-21 17:27:31;;;;11;Navigation to 0
1	Blood Glucose;2011-06-22 08:00:37;9.7;;;;
1	Usage Log;2011-06-22 08:47:45;;;;-1;Closing datahandler!
1	Usage Log;2011-06-22 08:47:45;;;;-1;Closing datahandler!
1	Usage Log;2011-06-22 08:47:50;;;;-1;Backup completed
1	Usage Log;2011-06-22 08:47:51;;;;0;Navigation to 1
1	Usage Log;2011-06-22 08:57:46;;;;1;Navigation to 2
1	Usage Log;2011-06-22 08:57:48;;;;2;Navigation to 0
1	Blood Glucose;2011-06-22 14:28:10;8.3;;;;
1	Usage Log;2011-06-22 15:15:22;;;;0;Navigation to 1
1	Usage Log;2011-06-22 15:17:06;;;;1;Navigation to 2
1	Usage Log;2011-06-22 15:17:08;;;;2;Navigation to 0
1	Usage Log;2011-06-22 15:17:08;;;;2;Navigation to 0
1	Food;2011-06-22 15:17:09;;FOOD_LOWCARB_DRINK;;;
1	Food;2011-06-22 15:17:09;;FOOD_LOWCARB_DRINK;;;
1	Food;2011-06-22 15:17:09;;FOOD_LOWCARB_DRINK;;;
1	Food;2011-06-22 15:17:09;;FOOD_LOWCARB_MEAL;;;
1	Food;2011-06-22 15:17:09;;FOOD_HICARB_MEAL;;;
1	Food;2011-06-22 15:17:09;;FOOD_LOWCARB_SNACK;;;
1	Usage Log;2011-06-22 15:17:09;;;;0;Navigation to 10
1	Usage Log;2011-06-22 15:17:09;;;;0;Navigation to 10
1	Usage Log;2011-06-22 15:17:17;;;;10;Navigation to 11
1	Usage Log;2011-06-22 15:17:17;;;;10;Navigation to 11
1	Usage Log;2011-06-22 15:17:20;;;;11;Navigation to 0
1	Usage Log;2011-06-22 15:17:20;;;;11;Navigation to 0
1	Blood Glucose;2011-06-23 06:54:44;8.9;;;;
1	Usage Log;2011-06-23 07:41:50;;;;-1;Closing datahandler!
1	Usage Log;2011-06-23 07:41:50;;;;-1;Closing datahandler!
1	Usage Log;2011-06-23 07:41:54;;;;-1;Backup completed
1	Usage Log;2011-06-23 07:41:55;;;;0;Navigation to 1
1	Usage Log;2011-06-23 08:55:04;;;;1;Navigation to 2
1	Food;2011-06-23 08:55:09;;FOOD_LOWCARB_DRINK;;;
1	Food;2011-06-23 08:55:09;;FOOD_LOWCARB_DRINK;;;
1	Food;2011-06-23 08:55:09;;FOOD_LOWCARB_DRINK;;;
1	Food;2011-06-23 08:55:09;;FOOD_LOWCARB_MEAL;;;
1	Food;2011-06-23 08:55:09;;FOOD_HICARB_MEAL;;;
1	Usage Log;2011-06-23 08:55:09;;;;0;Navigation to 10
1	Usage Log;2011-06-23 08:55:09;;;;2;Navigation to 0
1	Usage Log;2011-06-23 08:55:20;;;;10;Navigation to 11
1	Usage Log;2011-06-23 08:55:26;;;;11;Navigation to 0
1	Blood Glucose;2011-06-23 15:03:15;6.9;;;;
1	Usage Log;2011-06-23 15:50:22;;;;0;Navigation to 1
1	Usage Log;2011-06-23 16:02:40;;;;1;Navigation to 2
1	Usage Log;2011-06-23 16:02:43;;;;2;Navigation to 0
1	Usage Log;2011-06-23 16:02:43;;;;2;Navigation to 0
1	Food;2011-06-23 16:02:44;;FOOD_LOWCARB_DRINK;;;
1	Food;2011-06-23 16:02:44;;FOOD_LOWCARB_DRINK;;;
1	Food;2011-06-23 16:02:44;;FOOD_LOWCARB_DRINK;;;
1	Food;2011-06-23 16:02:44;;FOOD_LOWCARB_MEAL;;;
1	Food;2011-06-23 16:02:44;;FOOD_LOWCARB_SNACK;;;
1	Usage Log;2011-06-23 16:02:44;;;;0;Navigation to 10
1	Usage Log;2011-06-23 16:02:44;;;;0;Navigation to 10
1	Usage Log;2011-06-23 16:02:50;;;;10;Navigation to 11
1	Usage Log;2011-06-23 16:02:50;;;;10;Navigation to 11
1	Usage Log;2011-06-23 16:02:55;;;;11;Navigation to 0
1	Usage Log;2011-06-23 16:02:55;;;;11;Navigation to 0
1	Blood Glucose;2011-06-23 22:00:56;6.8;;;;
1	Usage Log;2011-06-23 22:48:02;;;;-1;Closing datahandler!
1	Usage Log;2011-06-23 22:48:02;;;;-1;Closing datahandler!
1	Usage Log;2011-06-23 22:48:07;;;;-1;Backup completed
1	Usage Log;2011-06-23 22:48:08;;;;0;Navigation to 1
1	Usage Log;2011-06-23 22:48:12;;;;1;Navigation to 2
1	Usage Log;2011-06-23 22:48:15;;;;2;Navigation to 1
1	Usage Log;2011-06-23 22:48:20;;;;1;Navigation to 0
1	Food;2011-06-23 22:48:22;;FOOD_LOWCARB_DRINK;;;
1	Food;2011-06-23 22:48:22;;FOOD_LOWCARB_DRINK;;;
1	Food;2011-06-23 22:48:22;;FOOD_LOWCARB_DRINK;;;
1	Food;2011-06-23 22:48:22;;FOOD_LOWCARB_MEAL;;;
1	Food;2011-06-23 22:48:22;;FOOD_LOWCARB_SNACK;;;
1	Usage Log;2011-06-23 22:48:22;;;;0;Navigation to 10
1	Usage Log;2011-06-23 22:48:29;;;;10;Navigation to 11
1	Usage Log;2011-06-23 22:48:34;;;;11;Navigation to 0
1	Blood Glucose;2011-06-24 05:54:57;8.9;;;;
1	Usage Log;2011-06-24 06:42:03;;;;0;Navigation to 1
1	Usage Log;2011-06-24 06:48:49;;;;1;Navigation to 2
1	Usage Log;2011-06-24 06:48:51;;;;2;Navigation to 0
1	Usage Log;2011-06-24 06:48:51;;;;2;Navigation to 0
1	Usage Log;2011-06-24 06:48:52;;;;0;Navigation to 10
1	Usage Log;2011-06-24 06:48:52;;;;0;Navigation to 10
1	Food;2011-06-24 06:48:52;;FOOD_LOWCARB_DRINK;;;
1	Food;2011-06-24 06:48:52;;FOOD_LOWCARB_DRINK;;;
1	Food;2011-06-24 06:48:52;;FOOD_LOWCARB_DRINK;;;
1	Food;2011-06-24 06:48:52;;FOOD_LOWCARB_MEAL;;;
1	Food;2011-06-24 06:48:52;;FOOD_LOWCARB_SNACK;;;
1	Usage Log;2011-06-24 06:48:58;;;;10;Navigation to 11
1	Usage Log;2011-06-24 06:48:58;;;;10;Navigation to 11
1	Usage Log;2011-06-24 06:49:00;;;;11;Navigation to 0
1	Usage Log;2011-06-24 06:49:00;;;;11;Navigation to 0
1	Blood Glucose;2011-06-24 10:54:59;8.7;;;;
1	Usage Log;2011-06-24 11:42:01;;;;-1;Closing datahandler!
1	Usage Log;2011-06-24 11:42:01;;;;-1;Closing datahandler!
1	Usage Log;2011-06-24 11:42:06;;;;0;Navigation to 1
1	Usage Log;2011-06-24 11:42:06;;;;-1;Backup completed
1	Usage Log;2011-06-24 13:54:23;;;;1;Navigation to 2
1	Usage Log;2011-06-24 13:54:25;;;;2;Navigation to 0
1	Food;2011-06-24 13:54:27;;FOOD_LOWCARB_DRINK;;;
1	Food;2011-06-24 13:54:27;;FOOD_LOWCARB_DRINK;;;
1	Food;2011-06-24 13:54:27;;FOOD_LOWCARB_MEAL;;;
1	Usage Log;2011-06-24 13:54:27;;;;0;Navigation to 10
1	Usage Log;2011-06-24 13:54:31;;;;10;Navigation to 11
1	Usage Log;2011-06-24 13:54:33;;;;11;Navigation to 0
1	Blood Glucose;2011-06-24 15:35:17;10.2;;;;
1	Usage Log;2011-06-24 16:22:26;;;;0;Navigation to 1
1	Usage Log;2011-06-24 22:51:57;;;;-1;Navigation to 0
1	Blood Glucose;2011-06-25 08:54:32;9.2;;;;
1	Usage Log;2011-06-25 09:41:29;;;;0;Navigation to 1
1	Usage Log;2011-06-25 09:44:58;;;;1;Navigation to 2
1	Usage Log;2011-06-25 09:45:10;;;;2;Navigation to 0
1	Usage Log;2011-06-25 09:45:10;;;;2;Navigation to 0
1	Food;2011-06-25 09:45:12;;FOOD_LOWCARB_DRINK;;;
1	Food;2011-06-25 09:45:12;;FOOD_LOWCARB_DRINK;;;
1	Food;2011-06-25 09:45:12;;FOOD_LOWCARB_DRINK;;;
1	Food;2011-06-25 09:45:12;;FOOD_HICARB_DRINK;;;
1	Food;2011-06-25 09:45:12;;FOOD_LOWCARB_MEAL;;;
1	Food;2011-06-25 09:45:12;;FOOD_LOWCARB_SNACK;;;
1	Usage Log;2011-06-25 09:45:12;;;;0;Navigation to 10
1	Usage Log;2011-06-25 09:45:12;;;;0;Navigation to 10
1	Usage Log;2011-06-25 09:45:19;;;;10;Navigation to 11
1	Usage Log;2011-06-25 09:45:19;;;;10;Navigation to 11
1	Usage Log;2011-06-25 09:45:23;;;;11;Navigation to 0
1	Usage Log;2011-06-25 09:45:23;;;;11;Navigation to 0
1	Blood Glucose;2011-06-25 18:27:21;6.2;;;;
1	Usage Log;2011-06-25 19:14:14;;;;-1;Closing datahandler!
1	Usage Log;2011-06-25 19:14:14;;;;-1;Closing datahandler!
1	Usage Log;2011-06-25 19:14:26;;;;0;Navigation to 1
1	Usage Log;2011-06-25 19:14:26;;;;-1;Backup completed
1	Usage Log;2011-06-25 19:15:50;;;;1;Navigation to 2
1	Usage Log;2011-06-25 19:16:23;;;;2;Navigation to 1
1	Usage Log;2011-06-25 19:16:31;;;;1;Navigation to 2
1	Usage Log;2011-06-25 19:16:36;;;;2;Navigation to 0
1	Food;2011-06-25 19:16:37;;FOOD_LOWCARB_DRINK;;;
1	Food;2011-06-25 19:16:37;;FOOD_LOWCARB_DRINK;;;
1	Food;2011-06-25 19:16:37;;FOOD_LOWCARB_MEAL;;;
1	Food;2011-06-25 19:16:37;;FOOD_HICARB_MEAL;;;
1	Food;2011-06-25 19:16:37;;FOOD_HICARB_SNACK;;;
1	Usage Log;2011-06-25 19:16:37;;;;0;Navigation to 10
1	Usage Log;2011-06-25 19:16:49;;;;10;Navigation to 11
1	Usage Log;2011-06-25 19:16:57;;;;11;Navigation to 0
1	Food;2011-06-25 19:16:58;;FOOD_LOWCARB_SNACK;;;
1	Usage Log;2011-06-25 19:16:58;;;;0;Navigation to 10
1	Usage Log;2011-06-25 19:16:58;;;;0;Navigation to 10
1	Usage Log;2011-06-25 19:17:00;;;;10;Navigation to 11
1	Usage Log;2011-06-25 19:17:00;;;;10;Navigation to 11
1	Usage Log;2011-06-25 19:17:02;;;;11;Navigation to 0
1	Usage Log;2011-06-25 19:17:02;;;;11;Navigation to 0
1	Blood Glucose;2011-06-26 07:47:40;11.5;;;;
1	Usage Log;2011-06-26 08:34:38;;;;-1;Closing datahandler!
1	Usage Log;2011-06-26 08:34:38;;;;-1;Closing datahandler!
1	Usage Log;2011-06-26 08:34:43;;;;0;Navigation to 1
1	Usage Log;2011-06-26 08:34:43;;;;-1;Backup completed
1	Usage Log;2011-06-26 09:35:18;;;;1;Navigation to 2
1	Usage Log;2011-06-26 09:35:19;;;;2;Navigation to 0
1	Food;2011-06-26 09:35:21;;FOOD_LOWCARB_DRINK;;;
1	Food;2011-06-26 09:35:21;;FOOD_LOWCARB_DRINK;;;
1	Food;2011-06-26 09:35:21;;FOOD_LOWCARB_DRINK;;;
1	Food;2011-06-26 09:35:21;;FOOD_LOWCARB_MEAL;;;
1	Food;2011-06-26 09:35:21;;FOOD_LOWCARB_SNACK;;;
1	Food;2011-06-26 09:35:21;;FOOD_HICARB_SNACK;;;
1	Usage Log;2011-06-26 09:35:21;;;;0;Navigation to 10
1	Usage Log;2011-06-26 09:35:30;;;;10;Navigation to 11
[truncated: 241,661+ more rows]
